# Supplementary material for: ﻿The brown copper moth, Tridentaforma browncopper: DNA barcoding reveals a second species in the family Tridentaformidae (Lepidoptera, Adeloidea)
Source: Zookeys. 2025 Oct 24;1257:25–38. doi: 10.3897/zookeys.1257.158827 (PMC12579331; doi:10.3897/zookeys.1257.158827)
Supplement: XML Treatment for Tridentaforma [file zookeys.1257.158827-treatment1.xml]

<!DOCTYPE tp:taxon-treatment
  PUBLIC "-//TaxonX//DTD Taxonomic Treatment Publishing DTD v0 20100105//EN" "tax-treatment-NSO.dtd">
<tp:taxon-treatment xmlns:tp="http://www.plazi.org/taxpub"><tp:treatment-meta><kwd-group><label>Taxon classification</label><kwd>
              <named-content content-type="kingdom">Animalia</named-content>
            </kwd><kwd>
              <named-content content-type="order">Lepidoptera</named-content>
            </kwd><kwd>
              <named-content content-type="family">Tridentaformidae</named-content>
            </kwd></kwd-group><mixed-citation publication-type="journal"><person-group><name><surname>Monckton</surname><given-names>Spencer K.</given-names></name><name><surname>Levesque-Beaudin</surname><given-names>Valerie</given-names></name><name><surname>Thompson</surname><given-names>Ken A.</given-names></name><name><surname>Barnes</surname><given-names>Aidan</given-names></name><name><surname>French</surname><given-names>Kami</given-names></name><name><surname>Hampton</surname><given-names>Hunter</given-names></name><name><surname>Hebert</surname><given-names>Paul D. N.</given-names></name></person-group><article-title>﻿The brown copper moth, <italic><tp:taxon-name><tp:taxon-name-part taxon-name-part-type="genus" reg="Tridentaforma">Tridentaforma</tp:taxon-name-part> <tp:taxon-name-part taxon-name-part-type="species" reg="browncopper">browncopper</tp:taxon-name-part></tp:taxon-name></italic>: DNA barcoding reveals a second species in the family <tp:taxon-name><tp:taxon-name-part taxon-name-part-type="order">Tridentaformidae</tp:taxon-name-part></tp:taxon-name> (<tp:taxon-name><tp:taxon-name-part taxon-name-part-type="order">Lepidoptera</tp:taxon-name-part></tp:taxon-name>, <tp:taxon-name><tp:taxon-name-part taxon-name-part-type="superfamily">Adeloidea</tp:taxon-name-part></tp:taxon-name>)</article-title><source>Zookeys</source><day>24</day><month>10</month><year>2025</year><volume>1257</volume><fpage>25</fpage><lpage>38</lpage><pub-id pub-id-type="doi">10.3897/zookeys.1257.158827</pub-id></mixed-citation></tp:treatment-meta><tp:nomenclature><label>﻿</label><tp:taxon-name><object-id xmlns:xlink="http://www.w3.org/1999/xlink" content-type="arpha" xlink:type="simple">5F240ADB-0C04-5588-A6A7-A28BA416E99F</object-id>
            <tp:taxon-name-part taxon-name-part-type="genus" reg="Tridentaforma">Tridentaforma</tp:taxon-name-part>
          </tp:taxon-name><tp:taxon-authority>Davis, 1978</tp:taxon-authority><xref ref-type="fig" rid="F2">Figs 2</xref><xref ref-type="fig" rid="F3">, 3</xref><xref ref-type="fig" rid="F4">, 4</xref><xref ref-type="fig" rid="F5">, 5</xref><xref ref-type="fig" rid="F6">, 6</xref><tp:nomenclature-citation-list><tp:nomenclature-citation><tp:taxon-name>
                <tp:taxon-name-part taxon-name-part-type="genus" reg="Tridentaforma">Tridentaforma</tp:taxon-name-part> <tp:taxon-name-part taxon-name-part-type="species" reg="browncopper">browncopper</tp:taxon-name-part></tp:taxon-name><comment>Monckton &amp; Levesque-Beaudin, sp. nov.</comment></tp:nomenclature-citation></tp:nomenclature-citation-list></tp:nomenclature><tp:treatment-sec sec-type="type species" id="SECID0EHLAC"><title>Type species.</title><p><italic><tp:taxon-name><tp:taxon-name-part taxon-name-part-type="genus" reg="Lampronia">Lampronia</tp:taxon-name-part> <tp:taxon-name-part taxon-name-part-type="species" reg="fuscoleuca">fuscoleuca</tp:taxon-name-part></tp:taxon-name></italic> Braun, 1923.</p></tp:treatment-sec><tp:treatment-sec sec-type="diagnosis" id="SECID0EYLAC"><title>Diagnosis.</title><p>The genus is distinguished by a trident-like male phallus (Fig. <xref ref-type="fig" rid="F3">3A</xref>) with slender lateral branches about half as long as the median branch (or nearly so), and by a broad valva bearing three or four discrete, transverse rows of spines (pectens) along its ventral margin (Fig. <xref ref-type="fig" rid="F3">3B</xref>).</p></tp:treatment-sec><tp:treatment-sec sec-type="comments" id="SECID0EGMAC"><title>Comments.</title><p>Traits are mostly consistent with the original generic description (<xref ref-type="bibr" rid="B6">Davis 1978</xref>). The following modifications accommodate traits in <italic><tp:taxon-name><tp:taxon-name-part taxon-name-part-type="genus" reg="Tridentaforma">T.</tp:taxon-name-part> <tp:taxon-name-part taxon-name-part-type="species" reg="browncopper">browncopper</tp:taxon-name-part></tp:taxon-name></italic>: antenna approximately 0.5–0.8× length of forewing; eye index approximately 1.0–1.2; labial palp with apical segment 0.8–1.0× length of second; female seventh sternite 2.0–2.8× length of sixth; male valva with three to four pectens along its ventral margin; female ovipositor apically acute or truncate. These modifications apply equally to the family <tp:taxon-name><tp:taxon-name-part taxon-name-part-type="order">Tridentaformidae</tp:taxon-name-part></tp:taxon-name>, which was established for this genus in <xref ref-type="bibr" rid="B23">Regier et al. (2015)</xref>.</p></tp:treatment-sec><tp:treatment-sec><!--Section generated to contain objects referenced in tp:taxon-treatment.--><fig id="F2" position="float" orientation="portrait"><object-id xmlns:xlink="http://www.w3.org/1999/xlink" content-type="doi" xlink:type="simple">10.3897/zookeys.1257.158827.figure2</object-id><object-id xmlns:xlink="http://www.w3.org/1999/xlink" content-type="arpha" xlink:type="simple">F10DFBF1-FB7F-520C-95CD-81FD23BD36C4</object-id><label>Figure 2.</label><caption><p><italic><tp:taxon-name><tp:taxon-name-part taxon-name-part-type="genus" reg="Tridentaforma">Tridentaforma</tp:taxon-name-part> <tp:taxon-name-part taxon-name-part-type="species" reg="browncopper">browncopper</tp:taxon-name-part></tp:taxon-name></italic> Monckton &amp; Levesque-Beaudin, sp. nov., male habitus, left lateral view (<abbrev xmlns:xlink="http://www.w3.org/1999/xlink" xlink:title="Centre for Biodiversity Genomics" id="ABBRID0EFEAE" xlink:type="simple">CBG</abbrev>-A17480-H03). Specimen was dried following storage in ethanol.</p></caption><graphic xmlns:xlink="http://www.w3.org/1999/xlink" xlink:href="zookeys-1257-025_article-158827__-g002.jpg" position="float" orientation="portrait" xlink:type="simple" id="oo_1448164.jpg"><uri content-type="original_file" xlink:type="simple">https://binary.pensoft.net/fig/1448164</uri></graphic></fig><fig id="F3" position="float" orientation="portrait"><object-id xmlns:xlink="http://www.w3.org/1999/xlink" content-type="doi" xlink:type="simple">10.3897/zookeys.1257.158827.figure3</object-id><object-id xmlns:xlink="http://www.w3.org/1999/xlink" content-type="arpha" xlink:type="simple">BE9A8BA0-EA4B-55F9-9D75-93BE788D12EB</object-id><label>Figure 3.</label><caption><p><italic><tp:taxon-name><tp:taxon-name-part taxon-name-part-type="genus" reg="Tridentaforma">Tridentaforma</tp:taxon-name-part> <tp:taxon-name-part taxon-name-part-type="species" reg="browncopper">browncopper</tp:taxon-name-part></tp:taxon-name></italic> Monckton &amp; Levesque-Beaudin, sp. nov., male genitalia, ventral view. A. Phallus (<abbrev xmlns:xlink="http://www.w3.org/1999/xlink" xlink:title="Centre for Biodiversity Genomics" id="ABBRID0EBFAE" xlink:type="simple">CBG</abbrev>-A18330-D10); B. Genital capsule (CNCLEP00324919 / <abbrev xmlns:xlink="http://www.w3.org/1999/xlink" xlink:title="Centre for Biodiversity Genomics" id="ABBRID0EFFAE" xlink:type="simple">CBG</abbrev>-A18330-D04); C. Juxta (<abbrev xmlns:xlink="http://www.w3.org/1999/xlink" xlink:title="Centre for Biodiversity Genomics" id="ABBRID0EJFAE" xlink:type="simple">CBG</abbrev>-A18330-D10). The presence of four pectens (arrows) along the ventral margin of the valva distinguishes this species from <italic><tp:taxon-name><tp:taxon-name-part taxon-name-part-type="genus" reg="Tridentaforma">T.</tp:taxon-name-part> <tp:taxon-name-part taxon-name-part-type="species" reg="fuscoleuca">fuscoleuca</tp:taxon-name-part></tp:taxon-name></italic> (Braun), which has only three.</p></caption><graphic xmlns:xlink="http://www.w3.org/1999/xlink" xlink:href="zookeys-1257-025_article-158827__-g003.jpg" position="float" orientation="portrait" xlink:type="simple" id="oo_1448165.jpg"><uri content-type="original_file" xlink:type="simple">https://binary.pensoft.net/fig/1448165</uri></graphic></fig><fig id="F4" position="float" orientation="portrait"><object-id xmlns:xlink="http://www.w3.org/1999/xlink" content-type="doi" xlink:type="simple">10.3897/zookeys.1257.158827.figure4</object-id><object-id xmlns:xlink="http://www.w3.org/1999/xlink" content-type="arpha" xlink:type="simple">2572B44A-F814-58C5-9557-B0314A3DA351</object-id><label>Figure 4.</label><caption><p><italic><tp:taxon-name><tp:taxon-name-part taxon-name-part-type="genus" reg="Tridentaforma">Tridentaforma</tp:taxon-name-part> <tp:taxon-name-part taxon-name-part-type="species" reg="browncopper">browncopper</tp:taxon-name-part></tp:taxon-name></italic> Monckton &amp; Levesque-Beaudin, sp. nov., female habitus, left lateral view (<abbrev xmlns:xlink="http://www.w3.org/1999/xlink" xlink:title="Centre for Biodiversity Genomics" id="ABBRID0EQGAE" xlink:type="simple">CBG</abbrev>-A17481-D01). Specimen was dried following storage in ethanol.</p></caption><graphic xmlns:xlink="http://www.w3.org/1999/xlink" xlink:href="zookeys-1257-025_article-158827__-g004.jpg" position="float" orientation="portrait" xlink:type="simple" id="oo_1448166.jpg"><uri content-type="original_file" xlink:type="simple">https://binary.pensoft.net/fig/1448166</uri></graphic></fig><fig id="F5" position="float" orientation="portrait"><object-id xmlns:xlink="http://www.w3.org/1999/xlink" content-type="doi" xlink:type="simple">10.3897/zookeys.1257.158827.figure5</object-id><object-id xmlns:xlink="http://www.w3.org/1999/xlink" content-type="arpha" xlink:type="simple">980837CC-5221-5941-91B2-773C259C5686</object-id><label>Figure 5.</label><caption><p><italic><tp:taxon-name><tp:taxon-name-part taxon-name-part-type="genus" reg="Tridentaforma">Tridentaforma</tp:taxon-name-part> <tp:taxon-name-part taxon-name-part-type="species" reg="browncopper">browncopper</tp:taxon-name-part></tp:taxon-name></italic> Monckton &amp; Levesque-Beaudin, sp. nov., female genitalia, left lateral view (CNCLEP00324920 / <abbrev xmlns:xlink="http://www.w3.org/1999/xlink" xlink:title="Centre for Biodiversity Genomics" id="ABBRID0EGJAE" xlink:type="simple">CBG</abbrev>-A18330-H08). The slightly widened, truncate apex of T8 and the anterior (AA) and posterior apophyses (PA) of similar length distinguish this species from <italic><tp:taxon-name><tp:taxon-name-part taxon-name-part-type="genus" reg="Tridentaforma">T.</tp:taxon-name-part> <tp:taxon-name-part taxon-name-part-type="species" reg="fuscoleuca">fuscoleuca</tp:taxon-name-part></tp:taxon-name></italic> (Braun), in which T8 is narrower and subacute apically, and the anterior apophysis is distinctly shorter than the posterior.</p></caption><graphic xmlns:xlink="http://www.w3.org/1999/xlink" xlink:href="zookeys-1257-025_article-158827__-g005.jpg" position="float" orientation="portrait" xlink:type="simple" id="oo_1448167.jpg"><uri content-type="original_file" xlink:type="simple">https://binary.pensoft.net/fig/1448167</uri></graphic></fig><fig id="F6" position="float" orientation="portrait"><object-id xmlns:xlink="http://www.w3.org/1999/xlink" content-type="doi" xlink:type="simple">10.3897/zookeys.1257.158827.figure6</object-id><object-id xmlns:xlink="http://www.w3.org/1999/xlink" content-type="arpha" xlink:type="simple">06EF1D8C-CEDC-5F90-96BE-5E9B6CD97304</object-id><label>Figure 6.</label><caption><p><italic><tp:taxon-name><tp:taxon-name-part taxon-name-part-type="genus" reg="Tridentaforma">Tridentaforma</tp:taxon-name-part> <tp:taxon-name-part taxon-name-part-type="species" reg="browncopper">browncopper</tp:taxon-name-part></tp:taxon-name></italic> Monckton &amp; Levesque-Beaudin, sp. nov., holotype specimen and labels (CNCLEP00324919 / <abbrev xmlns:xlink="http://www.w3.org/1999/xlink" xlink:title="Centre for Biodiversity Genomics" id="ABBRID0ENKAE" xlink:type="simple">CBG</abbrev>-A18330-D04). Specimen was dried following storage in ethanol.</p></caption><graphic xmlns:xlink="http://www.w3.org/1999/xlink" xlink:href="zookeys-1257-025_article-158827__-g006.jpg" position="float" orientation="portrait" xlink:type="simple" id="oo_1448168.jpg"><uri content-type="original_file" xlink:type="simple">https://binary.pensoft.net/fig/1448168</uri></graphic></fig></tp:treatment-sec><ref-list><ref id="B6"><mixed-citation xmlns:xlink="http://www.w3.org/1999/xlink" xlink:type="simple"><person-group><name name-style="western"><surname>Davis</surname><given-names>DR</given-names></name></person-group> (<year>1978</year>) <article-title>Two new genera of North American incurvariine moths.</article-title><source>The Pan-Pacific Entomologist</source><volume>54</volume>: <fpage>147</fpage>–<lpage>153</lpage>.</mixed-citation></ref><ref id="B23"><mixed-citation xmlns:xlink="http://www.w3.org/1999/xlink" xlink:type="simple"><person-group><name name-style="western"><surname>Regier</surname><given-names>JC</given-names></name><name name-style="western"><surname>Mitter</surname><given-names>C</given-names></name><name name-style="western"><surname>Kristensen</surname><given-names>NP</given-names></name><name name-style="western"><surname>Davis</surname><given-names>DR</given-names></name><name name-style="western"><surname>Van Nieukerken</surname><given-names>EJ</given-names></name><name name-style="western"><surname>Rota</surname><given-names>J</given-names></name><name name-style="western"><surname>Simonsen</surname><given-names>TJ</given-names></name><name name-style="western"><surname>Mitter</surname><given-names>KT</given-names></name><name name-style="western"><surname>Kawahara</surname><given-names>AY</given-names></name><name name-style="western"><surname>Yen</surname><given-names>SH</given-names></name><name name-style="western"><surname>Cummings</surname><given-names>MP</given-names></name><name name-style="western"><surname>Zwick</surname><given-names>A</given-names></name></person-group> (<year>2015</year>) <article-title>A molecular phylogeny for the oldest (nonditrysian) lineages of extant <tp:taxon-name><tp:taxon-name-part taxon-name-part-type="order">Lepidoptera</tp:taxon-name-part></tp:taxon-name>, with implications for classification, comparative morphology and life-history evolution.</article-title><source>Systematic Entomology</source><volume>40</volume>(<issue>4</issue>): <fpage>671</fpage>–<lpage>704</lpage>. <ext-link xlink:href="10.1111/syen.12129" ext-link-type="doi" xlink:type="simple">https://doi.org/10.1111/syen.12129</ext-link></mixed-citation></ref></ref-list></tp:taxon-treatment>
