# Supplementary material for: ﻿The brown copper moth, Tridentaforma browncopper: DNA barcoding reveals a second species in the family Tridentaformidae (Lepidoptera, Adeloidea)
Source: Zookeys. 2025 Oct 24;1257:25–38. doi: 10.3897/zookeys.1257.158827 (PMC12579331; doi:10.3897/zookeys.1257.158827)
Supplement: XML Treatment for Tridentaforma browncopper [file zookeys.1257.158827-treatment2.xml]

<!DOCTYPE tp:taxon-treatment
  PUBLIC "-//TaxonX//DTD Taxonomic Treatment Publishing DTD v0 20100105//EN" "tax-treatment-NSO.dtd">
<tp:taxon-treatment xmlns:tp="http://www.plazi.org/taxpub"><tp:treatment-meta><kwd-group><label>Taxon classification</label><kwd>
              <named-content content-type="kingdom">Animalia</named-content>
            </kwd><kwd>
              <named-content content-type="order">Lepidoptera</named-content>
            </kwd><kwd>
              <named-content content-type="family">Tridentaformidae</named-content>
            </kwd></kwd-group><mixed-citation publication-type="journal"><person-group><name><surname>Monckton</surname><given-names>Spencer K.</given-names></name><name><surname>Levesque-Beaudin</surname><given-names>Valerie</given-names></name><name><surname>Thompson</surname><given-names>Ken A.</given-names></name><name><surname>Barnes</surname><given-names>Aidan</given-names></name><name><surname>French</surname><given-names>Kami</given-names></name><name><surname>Hampton</surname><given-names>Hunter</given-names></name><name><surname>Hebert</surname><given-names>Paul D. N.</given-names></name></person-group><article-title>﻿The brown copper moth, <italic><tp:taxon-name><tp:taxon-name-part taxon-name-part-type="genus" reg="Tridentaforma">Tridentaforma</tp:taxon-name-part> <tp:taxon-name-part taxon-name-part-type="species" reg="browncopper">browncopper</tp:taxon-name-part></tp:taxon-name></italic>: DNA barcoding reveals a second species in the family <tp:taxon-name><tp:taxon-name-part taxon-name-part-type="order">Tridentaformidae</tp:taxon-name-part></tp:taxon-name> (<tp:taxon-name><tp:taxon-name-part taxon-name-part-type="order">Lepidoptera</tp:taxon-name-part></tp:taxon-name>, <tp:taxon-name><tp:taxon-name-part taxon-name-part-type="superfamily">Adeloidea</tp:taxon-name-part></tp:taxon-name>)</article-title><source>Zookeys</source><day>24</day><month>10</month><year>2025</year><volume>1257</volume><fpage>25</fpage><lpage>38</lpage><pub-id pub-id-type="doi">10.3897/zookeys.1257.158827</pub-id></mixed-citation></tp:treatment-meta><tp:nomenclature><label>﻿</label><tp:taxon-name><object-id xmlns:xlink="http://www.w3.org/1999/xlink" content-type="arpha" xlink:type="simple">24742B6C-B00D-5A9C-91A5-2FC1BC0BCE08</object-id>
            <tp:taxon-name-part taxon-name-part-type="genus" reg="Tridentaforma">Tridentaforma</tp:taxon-name-part>
            <tp:taxon-name-part taxon-name-part-type="species" reg="browncopper">browncopper</tp:taxon-name-part>
            <object-id xmlns:xlink="http://www.w3.org/1999/xlink" content-type="zoobank" xlink:type="simple">https://zoobank.org/DC1D05C0-1D70-42F5-AD90-7E5EB0E8A702</object-id>
          </tp:taxon-name><tp:taxon-authority>Monckton &amp; Levesque-Beaudin</tp:taxon-authority><tp:taxon-status xmlns:xlink="http://www.w3.org/1999/xlink" xlink:type="simple">sp. nov.</tp:taxon-status><xref ref-type="fig" rid="F2">Fig. 2</xref><xref ref-type="fig" rid="F3">(male habitus); Fig. 3</xref><xref ref-type="fig" rid="F4">(male genitalia); Fig. 4</xref><xref ref-type="fig" rid="F5">(female habitus); Fig. 5</xref><xref ref-type="fig" rid="F6">(female genitalia); Fig. 6 (holotype specimen)</xref></tp:nomenclature><tp:treatment-sec sec-type="material" id="SECID0EBPAC"><title>Material examined.</title><p><bold><italic>Holotype</italic></bold>: Canada • ♂; British Columbia, Undisturbed Reference R33; <named-content xmlns:xlink="http://www.w3.org/1999/xlink" content-type="dwc:verbatimCoordinates" xlink:type="simple"><named-content content-type="geo-json" specific-use="{&#34;type&#34;:&#34;Point&#34;,&#34;coordinates&#34;:[-121.032000,50.506000]}" id="NCID0EPPAC" xlink:type="simple">50.506°, −121.032°</named-content></named-content>; 11–25.ix.2023; Malaise trap; CNCLEP00324919; <abbrev xmlns:xlink="http://www.w3.org/1999/xlink" xlink:title="Centre for Biodiversity Genomics" id="ABBRID0EUPAC" xlink:type="simple">CBG</abbrev>-A18330-D04. <bold><italic>Allotype</italic></bold>: Canada • ♀; same data as holotype; CNCLEP00324920; <abbrev xmlns:xlink="http://www.w3.org/1999/xlink" xlink:title="Centre for Biodiversity Genomics" id="ABBRID0E2PAC" xlink:type="simple">CBG</abbrev>-A18330-H08. <bold><italic>Paratypes</italic></bold>: Canada • 2♂; same data as holotype; <abbrev xmlns:xlink="http://www.w3.org/1999/xlink" xlink:title="Centre for Biodiversity Genomics" id="ABBRID0EDAAE" xlink:type="simple">CBG</abbrev>-A18330-D06, <abbrev xmlns:xlink="http://www.w3.org/1999/xlink" xlink:title="Centre for Biodiversity Genomics" id="ABBRID0EHAAE" xlink:type="simple">CBG</abbrev>-A18330-D10 • 1♂ 1♀; same locality as holotype; 29 Jul.–11 Sep. 2023; <abbrev xmlns:xlink="http://www.w3.org/1999/xlink" xlink:title="Centre for Biodiversity Genomics" id="ABBRID0ELAAE" xlink:type="simple">CBG</abbrev>-A17481-D01, <abbrev xmlns:xlink="http://www.w3.org/1999/xlink" xlink:title="Centre for Biodiversity Genomics" id="ABBRID0EPAAE" xlink:type="simple">CBG</abbrev>-A17481-D08 • 2♂ 2♀; British Columbia, Undisturbed Reference R20; <named-content xmlns:xlink="http://www.w3.org/1999/xlink" content-type="dwc:verbatimCoordinates" xlink:type="simple"><named-content content-type="geo-json" specific-use="{&#34;type&#34;:&#34;Point&#34;,&#34;coordinates&#34;:[-121.015000,50.505000]}" id="NCID0EWAAE" xlink:type="simple">50.505°, −121.015°</named-content></named-content>; 29 Aug.–11 Sep. 2023; <abbrev xmlns:xlink="http://www.w3.org/1999/xlink" xlink:title="Centre for Biodiversity Genomics" id="ABBRID0E2AAE" xlink:type="simple">CBG</abbrev>-A17480-E06, <abbrev xmlns:xlink="http://www.w3.org/1999/xlink" xlink:title="Centre for Biodiversity Genomics" id="ABBRID0E6AAE" xlink:type="simple">CBG</abbrev>-A17480-F11, <abbrev xmlns:xlink="http://www.w3.org/1999/xlink" xlink:title="Centre for Biodiversity Genomics" id="ABBRID0EDBAE" xlink:type="simple">CBG</abbrev>-A17480-H03, <abbrev xmlns:xlink="http://www.w3.org/1999/xlink" xlink:title="Centre for Biodiversity Genomics" id="ABBRID0EHBAE" xlink:type="simple">CBG</abbrev>-A17480-H11 • 4♂; same locality as preceding; 11–25 Sep. 2023; <abbrev xmlns:xlink="http://www.w3.org/1999/xlink" xlink:title="Centre for Biodiversity Genomics" id="ABBRID0ELBAE" xlink:type="simple">CBG</abbrev>-A18321-C01, <abbrev xmlns:xlink="http://www.w3.org/1999/xlink" xlink:title="Centre for Biodiversity Genomics" id="ABBRID0EPBAE" xlink:type="simple">CBG</abbrev>-A18321-E07, <abbrev xmlns:xlink="http://www.w3.org/1999/xlink" xlink:title="Centre for Biodiversity Genomics" id="ABBRID0ETBAE" xlink:type="simple">CBG</abbrev>-A18321-E08, <abbrev xmlns:xlink="http://www.w3.org/1999/xlink" xlink:title="Centre for Biodiversity Genomics" id="ABBRID0EXBAE" xlink:type="simple">CBG</abbrev>-A18321-F09 • 2♂ 1♀; same locality as preceding; 16–29 Aug. 2023; <abbrev xmlns:xlink="http://www.w3.org/1999/xlink" xlink:title="Centre for Biodiversity Genomics" id="ABBRID0E2BAE" xlink:type="simple">CBG</abbrev>-A16640-F01, <abbrev xmlns:xlink="http://www.w3.org/1999/xlink" xlink:title="Centre for Biodiversity Genomics" id="ABBRID0E6BAE" xlink:type="simple">CBG</abbrev>-A16640-G05, <abbrev xmlns:xlink="http://www.w3.org/1999/xlink" xlink:title="Centre for Biodiversity Genomics" id="ABBRID0EDCAE" xlink:type="simple">CBG</abbrev>-A16640-G12 • 4♂ 1♀; Undisturbed Reference R54, <named-content xmlns:xlink="http://www.w3.org/1999/xlink" content-type="dwc:verbatimCoordinates" xlink:type="simple"><named-content content-type="geo-json" specific-use="{&#34;type&#34;:&#34;Point&#34;,&#34;coordinates&#34;:[-121.059000,50.530000]}" id="NCID0EKCAE" xlink:type="simple">50.53°, −121.059°</named-content></named-content>; 28 Aug.–11 Sep. 2023; <abbrev xmlns:xlink="http://www.w3.org/1999/xlink" xlink:title="Centre for Biodiversity Genomics" id="ABBRID0EPCAE" xlink:type="simple">CBG</abbrev>-A17479-B07, <abbrev xmlns:xlink="http://www.w3.org/1999/xlink" xlink:title="Centre for Biodiversity Genomics" id="ABBRID0ETCAE" xlink:type="simple">CBG</abbrev>-A17479-B10, <abbrev xmlns:xlink="http://www.w3.org/1999/xlink" xlink:title="Centre for Biodiversity Genomics" id="ABBRID0EXCAE" xlink:type="simple">CBG</abbrev>-A17479-D02, <abbrev xmlns:xlink="http://www.w3.org/1999/xlink" xlink:title="Centre for Biodiversity Genomics" id="ABBRID0E2CAE" xlink:type="simple">CBG</abbrev>-A17479-D12, <abbrev xmlns:xlink="http://www.w3.org/1999/xlink" xlink:title="Centre for Biodiversity Genomics" id="ABBRID0E6CAE" xlink:type="simple">CBG</abbrev>-A17479-F07 • 2♀; same locality as preceding; 11–25 Sep. 2023; <abbrev xmlns:xlink="http://www.w3.org/1999/xlink" xlink:title="Centre for Biodiversity Genomics" id="ABBRID0EDDAE" xlink:type="simple">CBG</abbrev>-A18334-C11, <abbrev xmlns:xlink="http://www.w3.org/1999/xlink" xlink:title="Centre for Biodiversity Genomics" id="ABBRID0EHDAE" xlink:type="simple">CBG</abbrev>-A18334-F11. <bold><italic>Other material</italic></bold>: see Suppl. material <xref ref-type="supplementary-material" rid="S1">1</xref>.</p><fig id="F2" position="float" orientation="portrait"><object-id xmlns:xlink="http://www.w3.org/1999/xlink" content-type="doi" xlink:type="simple">10.3897/zookeys.1257.158827.figure2</object-id><object-id xmlns:xlink="http://www.w3.org/1999/xlink" content-type="arpha" xlink:type="simple">F10DFBF1-FB7F-520C-95CD-81FD23BD36C4</object-id><label>Figure 2.</label><caption><p><italic><tp:taxon-name><tp:taxon-name-part taxon-name-part-type="genus" reg="Tridentaforma">Tridentaforma</tp:taxon-name-part> <tp:taxon-name-part taxon-name-part-type="species" reg="browncopper">browncopper</tp:taxon-name-part></tp:taxon-name></italic> Monckton &amp; Levesque-Beaudin, sp. nov., male habitus, left lateral view (<abbrev xmlns:xlink="http://www.w3.org/1999/xlink" xlink:title="Centre for Biodiversity Genomics" id="ABBRID0EFEAE" xlink:type="simple">CBG</abbrev>-A17480-H03). Specimen was dried following storage in ethanol.</p></caption><graphic xmlns:xlink="http://www.w3.org/1999/xlink" xlink:href="zookeys-1257-025_article-158827__-g002.jpg" position="float" orientation="portrait" xlink:type="simple" id="oo_1448164.jpg"><uri content-type="original_file" xlink:type="simple">https://binary.pensoft.net/fig/1448164</uri></graphic></fig><fig id="F3" position="float" orientation="portrait"><object-id xmlns:xlink="http://www.w3.org/1999/xlink" content-type="doi" xlink:type="simple">10.3897/zookeys.1257.158827.figure3</object-id><object-id xmlns:xlink="http://www.w3.org/1999/xlink" content-type="arpha" xlink:type="simple">BE9A8BA0-EA4B-55F9-9D75-93BE788D12EB</object-id><label>Figure 3.</label><caption><p><italic><tp:taxon-name><tp:taxon-name-part taxon-name-part-type="genus" reg="Tridentaforma">Tridentaforma</tp:taxon-name-part> <tp:taxon-name-part taxon-name-part-type="species" reg="browncopper">browncopper</tp:taxon-name-part></tp:taxon-name></italic> Monckton &amp; Levesque-Beaudin, sp. nov., male genitalia, ventral view. A. Phallus (<abbrev xmlns:xlink="http://www.w3.org/1999/xlink" xlink:title="Centre for Biodiversity Genomics" id="ABBRID0EBFAE" xlink:type="simple">CBG</abbrev>-A18330-D10); B. Genital capsule (CNCLEP00324919 / <abbrev xmlns:xlink="http://www.w3.org/1999/xlink" xlink:title="Centre for Biodiversity Genomics" id="ABBRID0EFFAE" xlink:type="simple">CBG</abbrev>-A18330-D04); C. Juxta (<abbrev xmlns:xlink="http://www.w3.org/1999/xlink" xlink:title="Centre for Biodiversity Genomics" id="ABBRID0EJFAE" xlink:type="simple">CBG</abbrev>-A18330-D10). The presence of four pectens (arrows) along the ventral margin of the valva distinguishes this species from <italic><tp:taxon-name><tp:taxon-name-part taxon-name-part-type="genus" reg="Tridentaforma">T.</tp:taxon-name-part> <tp:taxon-name-part taxon-name-part-type="species" reg="fuscoleuca">fuscoleuca</tp:taxon-name-part></tp:taxon-name></italic> (Braun), which has only three.</p></caption><graphic xmlns:xlink="http://www.w3.org/1999/xlink" xlink:href="zookeys-1257-025_article-158827__-g003.jpg" position="float" orientation="portrait" xlink:type="simple" id="oo_1448165.jpg"><uri content-type="original_file" xlink:type="simple">https://binary.pensoft.net/fig/1448165</uri></graphic></fig><fig id="F4" position="float" orientation="portrait"><object-id xmlns:xlink="http://www.w3.org/1999/xlink" content-type="doi" xlink:type="simple">10.3897/zookeys.1257.158827.figure4</object-id><object-id xmlns:xlink="http://www.w3.org/1999/xlink" content-type="arpha" xlink:type="simple">2572B44A-F814-58C5-9557-B0314A3DA351</object-id><label>Figure 4.</label><caption><p><italic><tp:taxon-name><tp:taxon-name-part taxon-name-part-type="genus" reg="Tridentaforma">Tridentaforma</tp:taxon-name-part> <tp:taxon-name-part taxon-name-part-type="species" reg="browncopper">browncopper</tp:taxon-name-part></tp:taxon-name></italic> Monckton &amp; Levesque-Beaudin, sp. nov., female habitus, left lateral view (<abbrev xmlns:xlink="http://www.w3.org/1999/xlink" xlink:title="Centre for Biodiversity Genomics" id="ABBRID0EQGAE" xlink:type="simple">CBG</abbrev>-A17481-D01). Specimen was dried following storage in ethanol.</p></caption><graphic xmlns:xlink="http://www.w3.org/1999/xlink" xlink:href="zookeys-1257-025_article-158827__-g004.jpg" position="float" orientation="portrait" xlink:type="simple" id="oo_1448166.jpg"><uri content-type="original_file" xlink:type="simple">https://binary.pensoft.net/fig/1448166</uri></graphic></fig></tp:treatment-sec><tp:treatment-sec sec-type="diagnosis" id="SECID0EZGAE"><title>Diagnosis.</title><p>Females can be distinguished by the structure of their ovipositor (Fig. <xref ref-type="fig" rid="F5">5</xref>) with T8 slightly widened and broadly truncate apically (in <italic><tp:taxon-name><tp:taxon-name-part taxon-name-part-type="genus" reg="Tridentaforma">T.</tp:taxon-name-part> <tp:taxon-name-part taxon-name-part-type="species" reg="fuscoleuca">fuscoleuca</tp:taxon-name-part></tp:taxon-name></italic> it is narrower and subacute apically), anterior and posterior apophyses approximately equal in length (in <italic><tp:taxon-name><tp:taxon-name-part taxon-name-part-type="genus" reg="Tridentaforma">T.</tp:taxon-name-part> <tp:taxon-name-part taxon-name-part-type="species" reg="fuscoleuca">fuscoleuca</tp:taxon-name-part></tp:taxon-name></italic> the anterior apophysis is distinctly shorter than the posterior apophysis), although the latter character requires dissection to assess. Males are easily distinguished by the presence of four pectens along the ventral margin of the valva (Fig. <xref ref-type="fig" rid="F3">3</xref>), while <italic><tp:taxon-name><tp:taxon-name-part taxon-name-part-type="genus" reg="Tridentaforma">T.</tp:taxon-name-part> <tp:taxon-name-part taxon-name-part-type="species" reg="fuscoleuca">fuscoleuca</tp:taxon-name-part></tp:taxon-name></italic> has three. The species can be identified by <abbrev xmlns:xlink="http://www.w3.org/1999/xlink" xlink:title="cytochrome c oxidase I" id="ABBRID0EIIAE" xlink:type="simple">COI</abbrev> DNA barcoding as it possesses diagnostic substitutions at three nucleotide positions (118-C; 250-C; 277-A), which differentiate it from the other seven <italic><tp:taxon-name><tp:taxon-name-part taxon-name-part-type="genus" reg="Tridentaforma">Tridentaforma</tp:taxon-name-part></tp:taxon-name></italic> BINs.</p><fig id="F5" position="float" orientation="portrait"><object-id xmlns:xlink="http://www.w3.org/1999/xlink" content-type="doi" xlink:type="simple">10.3897/zookeys.1257.158827.figure5</object-id><object-id xmlns:xlink="http://www.w3.org/1999/xlink" content-type="arpha" xlink:type="simple">980837CC-5221-5941-91B2-773C259C5686</object-id><label>Figure 5.</label><caption><p><italic><tp:taxon-name><tp:taxon-name-part taxon-name-part-type="genus" reg="Tridentaforma">Tridentaforma</tp:taxon-name-part> <tp:taxon-name-part taxon-name-part-type="species" reg="browncopper">browncopper</tp:taxon-name-part></tp:taxon-name></italic> Monckton &amp; Levesque-Beaudin, sp. nov., female genitalia, left lateral view (CNCLEP00324920 / <abbrev xmlns:xlink="http://www.w3.org/1999/xlink" xlink:title="Centre for Biodiversity Genomics" id="ABBRID0EGJAE" xlink:type="simple">CBG</abbrev>-A18330-H08). The slightly widened, truncate apex of T8 and the anterior (AA) and posterior apophyses (PA) of similar length distinguish this species from <italic><tp:taxon-name><tp:taxon-name-part taxon-name-part-type="genus" reg="Tridentaforma">T.</tp:taxon-name-part> <tp:taxon-name-part taxon-name-part-type="species" reg="fuscoleuca">fuscoleuca</tp:taxon-name-part></tp:taxon-name></italic> (Braun), in which T8 is narrower and subacute apically, and the anterior apophysis is distinctly shorter than the posterior.</p></caption><graphic xmlns:xlink="http://www.w3.org/1999/xlink" xlink:href="zookeys-1257-025_article-158827__-g005.jpg" position="float" orientation="portrait" xlink:type="simple" id="oo_1448167.jpg"><uri content-type="original_file" xlink:type="simple">https://binary.pensoft.net/fig/1448167</uri></graphic></fig><fig id="F6" position="float" orientation="portrait"><object-id xmlns:xlink="http://www.w3.org/1999/xlink" content-type="doi" xlink:type="simple">10.3897/zookeys.1257.158827.figure6</object-id><object-id xmlns:xlink="http://www.w3.org/1999/xlink" content-type="arpha" xlink:type="simple">06EF1D8C-CEDC-5F90-96BE-5E9B6CD97304</object-id><label>Figure 6.</label><caption><p><italic><tp:taxon-name><tp:taxon-name-part taxon-name-part-type="genus" reg="Tridentaforma">Tridentaforma</tp:taxon-name-part> <tp:taxon-name-part taxon-name-part-type="species" reg="browncopper">browncopper</tp:taxon-name-part></tp:taxon-name></italic> Monckton &amp; Levesque-Beaudin, sp. nov., holotype specimen and labels (CNCLEP00324919 / <abbrev xmlns:xlink="http://www.w3.org/1999/xlink" xlink:title="Centre for Biodiversity Genomics" id="ABBRID0ENKAE" xlink:type="simple">CBG</abbrev>-A18330-D04). Specimen was dried following storage in ethanol.</p></caption><graphic xmlns:xlink="http://www.w3.org/1999/xlink" xlink:href="zookeys-1257-025_article-158827__-g006.jpg" position="float" orientation="portrait" xlink:type="simple" id="oo_1448168.jpg"><uri content-type="original_file" xlink:type="simple">https://binary.pensoft.net/fig/1448168</uri></graphic></fig></tp:treatment-sec><tp:treatment-sec sec-type="description" id="SECID0EWKAE"><title>Description.</title><p>Small, slender-bodied moths; primarily brown with silvery, pale-brown scales; wing expanse 8.5–10.5 mm. <bold><italic>Head</italic></bold>: antenna 40–44 segmented, simple, approximately 0.7–0.8× length of forewing. Compound eye moderately large, eye index approximately 1.1–1.2. Labial palp three-segmented with apical segment shorter (approximately 0.8× length of second). <bold><italic>Thorax</italic></bold>: foretibia with pectinate epiphysis from middle, extending approximately halfway to apex. Forewing somewhat narrow, greatest width about 3.3× length. <bold><italic>Abdomen</italic></bold>: female seventh sternite 2.0–2.4× length of sixth. <bold><italic>Male genitalia</italic></bold>: uncus reduced, consisting of two small lobes. Vinculum and saccus well developed, saccus elongate and approximately Y-shaped, gradually tapering basally to about ¼ of its maximum apical width; total length 1.3× length of valva (Fig. <xref ref-type="fig" rid="F3">3B</xref>). Valva somewhat helical, relatively narrow in dorsal and ventral view, broad in lateral view; a series of four pectens spaced along its ventral margin, each of the apical three consisting of a short transverse row of 4–7 stout, spatulate spines, longer medially, the last 2–3 spines noticeably less-sclerotized and anteriorly directed; the ventral pecten consisting of 2 relatively long, less-sclerotized spines. Juxta (Fig. <xref ref-type="fig" rid="F3">3C</xref>) reduced in size, about 1/3 as long as median branch of phallus, and slender, produced anteriorly to a sharp point. Phallus (Fig. <xref ref-type="fig" rid="F3">3A</xref>) three-branched, median branch more than twice as long as lateral branches. <bold><italic>Female genitalia</italic></bold>: apex of ovipositor slender, slightly flattened dorsoventrally, truncate, with smooth margins (Fig. <xref ref-type="fig" rid="F5">5</xref>). Anterior and posterior apophyses extremely slender and elongate, approximately equal in length to one another and about twice as long as T8. Proximal margin of T8 dorsally produced to an acute angle; apex of T8 broadly truncate and slightly widened relative to subapical constriction.</p></tp:treatment-sec><tp:treatment-sec sec-type="etymology" id="SECID0E2LAE"><title>Etymology.</title><p>nłeʔképmx Elders, Knowledge Keepers, and people of the Citxw Nlaka’pamux Assembly chose skʷúnkʷl̓itkax̣n̓I as the name for this species, which means “brown copper moth”. Translation was required because the International Code of Zoological Nomenclature (<xref ref-type="bibr" rid="B13">International Commission on Zoological Nomenclature 1999</xref>) prohibits non-Latin characters. As a result, the <abbrev xmlns:xlink="http://www.w3.org/1999/xlink" xlink:title="Citxw Nlaka’pamux Assembly" id="ABBRID0EFMAE" xlink:type="simple">CNA</abbrev> selected the species epithet “browncopper”, a compound noun in apposition formed from its English name.</p></tp:treatment-sec><tp:treatment-sec sec-type="distribution" id="SECID0ESMAE"><title>Distribution.</title><p>This species is only known from the Thompson Plateau in south-central British Columbia, Canada.</p></tp:treatment-sec><tp:treatment-sec sec-type="Genetic data" id="SECID0EXMAE"><title>Genetic data.</title><p>All members of this species belong to a single BIN (<ext-link xmlns:xlink="http://www.w3.org/1999/xlink" xlink:href="http://boldsystems.org/index.php/Public_BarcodeCluster?clusteruri=BOLD:AFK8960" ext-link-type="uri" xlink:type="simple">BOLD:AFK8960</ext-link>) with a maximum within species <italic>p</italic>-distance of 1.14%. The most closely related BIN (<ext-link xmlns:xlink="http://www.w3.org/1999/xlink" xlink:href="http://boldsystems.org/index.php/Public_BarcodeCluster?clusteruri=BOLD:AFN9384" ext-link-type="uri" xlink:type="simple">BOLD:AFN9384</ext-link>), an undescribed species from California (Fig. <xref ref-type="fig" rid="F7">7</xref>), is 2.72% divergent. DNA barcode records for specimens of <italic><tp:taxon-name><tp:taxon-name-part taxon-name-part-type="genus" reg="Tridentaforma">Tridentaforma</tp:taxon-name-part></tp:taxon-name></italic> on <abbrev xmlns:xlink="http://www.w3.org/1999/xlink" xlink:title="Barcode of Life Data Systems" id="ABBRID0EUNAE" xlink:type="simple">BOLD</abbrev> are assigned to eight BINs (<ext-link xmlns:xlink="http://www.w3.org/1999/xlink" xlink:href="http://boldsystems.org/index.php/Public_BarcodeCluster?clusteruri=BOLD:AAW8088" ext-link-type="uri" xlink:type="simple">BOLD:AAW8088</ext-link>, <ext-link xmlns:xlink="http://www.w3.org/1999/xlink" xlink:href="http://boldsystems.org/index.php/Public_BarcodeCluster?clusteruri=BOLD:AED1619" ext-link-type="uri" xlink:type="simple">BOLD:AED1619</ext-link>, <ext-link xmlns:xlink="http://www.w3.org/1999/xlink" xlink:href="http://boldsystems.org/index.php/Public_BarcodeCluster?clusteruri=BOLD:AFK8960" ext-link-type="uri" xlink:type="simple">BOLD:AFK8960</ext-link>, <ext-link xmlns:xlink="http://www.w3.org/1999/xlink" xlink:href="http://boldsystems.org/index.php/Public_BarcodeCluster?clusteruri=BOLD:AFN9384" ext-link-type="uri" xlink:type="simple">BOLD:AFN9384</ext-link>, <ext-link xmlns:xlink="http://www.w3.org/1999/xlink" xlink:href="http://boldsystems.org/index.php/Public_BarcodeCluster?clusteruri=BOLD:AFR9704" ext-link-type="uri" xlink:type="simple">BOLD:AFR9704</ext-link>, <ext-link xmlns:xlink="http://www.w3.org/1999/xlink" xlink:href="http://boldsystems.org/index.php/Public_BarcodeCluster?clusteruri=BOLD:ACL2023" ext-link-type="uri" xlink:type="simple">BOLD:ACL2023</ext-link>, <ext-link xmlns:xlink="http://www.w3.org/1999/xlink" xlink:href="http://boldsystems.org/index.php/Public_BarcodeCluster?clusteruri=BOLD:ADT2118" ext-link-type="uri" xlink:type="simple">BOLD:ADT2118</ext-link>, <ext-link xmlns:xlink="http://www.w3.org/1999/xlink" xlink:href="http://boldsystems.org/index.php/Public_BarcodeCluster?clusteruri=BOLD:AAU7622" ext-link-type="uri" xlink:type="simple">BOLD:AAU7622</ext-link>). Based on dissections and genetic data, we believe that five more species await description (Fig. <xref ref-type="fig" rid="F7">7</xref>). <xref ref-type="bibr" rid="B25">van Nieukerken and Davis (2023)</xref> noted five barcode clusters within <tp:taxon-name><tp:taxon-name-part taxon-name-part-type="order">Tridentaformidae</tp:taxon-name-part></tp:taxon-name> which presumably correspond to the five BINs that were publicly accessible on <abbrev xmlns:xlink="http://www.w3.org/1999/xlink" xlink:title="Barcode of Life Data Systems" id="ABBRID0ELPAE" xlink:type="simple">BOLD</abbrev> at that time.</p><fig id="F7" position="float" orientation="portrait"><object-id xmlns:xlink="http://www.w3.org/1999/xlink" content-type="doi" xlink:type="simple">10.3897/zookeys.1257.158827.figure7</object-id><object-id xmlns:xlink="http://www.w3.org/1999/xlink" content-type="arpha" xlink:type="simple">02556255-19C8-5C3D-ACB9-2A861E9C8C3C</object-id><label>Figure 7.</label><caption><p>Simplified neighbor-joining tree from analysis of the 658 bp barcode region of <abbrev xmlns:xlink="http://www.w3.org/1999/xlink" xlink:title="cytochrome c oxidase I" id="ABBRID0EXPAE" xlink:type="simple">COI</abbrev>-5P showing relationships between available DNA barcode records for <tp:taxon-name><tp:taxon-name-part taxon-name-part-type="order">Tridentaformidae</tp:taxon-name-part></tp:taxon-name>. Coloured triangles indicate clusters corresponding to known or putative species of <italic><tp:taxon-name><tp:taxon-name-part taxon-name-part-type="genus" reg="Tridentaforma">Tridentaforma</tp:taxon-name-part></tp:taxon-name></italic>; for each cluster, horizontal length indicates intraspecific divergence, and height reflects specimen count for each taxon (shown in parentheses). BINs associated with each cluster are indicated next to the putative species names. Numbers above branches are bootstrap support values (<italic>n</italic> = 100). The full tree is available in Suppl. material <xref ref-type="supplementary-material" rid="S2">2</xref>.</p></caption><graphic xmlns:xlink="http://www.w3.org/1999/xlink" xlink:href="zookeys-1257-025_article-158827__-g007.jpg" position="float" orientation="portrait" xlink:type="simple" id="oo_1448169.jpg"><uri content-type="original_file" xlink:type="simple">https://binary.pensoft.net/fig/1448169</uri></graphic></fig></tp:treatment-sec><tp:treatment-sec sec-type="biology" id="SECID0EQQAE"><title>Biology.</title><p>Moths in the superfamily <tp:taxon-name><tp:taxon-name-part taxon-name-part-type="superfamily">Adeloidea</tp:taxon-name-part></tp:taxon-name> have various life histories, including leaf miners, skeletonizers, ground feeders, gallers, and borers in seeds, fruits, or stems (<xref ref-type="bibr" rid="B23">Regier et al. 2015</xref>). In California, adults of <italic><tp:taxon-name><tp:taxon-name-part taxon-name-part-type="genus" reg="Tridentaforma">Tridentaforma</tp:taxon-name-part></tp:taxon-name></italic> fly around manzanita (<italic><tp:taxon-name><tp:taxon-name-part taxon-name-part-type="genus" reg="Arctostaphylos">Arctostaphylos</tp:taxon-name-part></tp:taxon-name></italic> spp., <tp:taxon-name><tp:taxon-name-part taxon-name-part-type="family">Ericaceae</tp:taxon-name-part></tp:taxon-name>) in the early spring (<xref ref-type="bibr" rid="B25">van Nieukerken and Davis 2023</xref>) and have been observed ovipositing on the leaves of <italic><tp:taxon-name><tp:taxon-name-part taxon-name-part-type="genus" reg="Arctostaphylos">Arctostaphylos</tp:taxon-name-part> <tp:taxon-name-part taxon-name-part-type="species" reg="tomentosa">tomentosa</tp:taxon-name-part></tp:taxon-name></italic> Pursh (<xref ref-type="bibr" rid="B7">Detka et al. 2019</xref>). <xref ref-type="bibr" rid="B7">Detka et al. (2019)</xref> hypothesized that <italic><tp:taxon-name><tp:taxon-name-part taxon-name-part-type="genus" reg="Tridentaforma">Tridentaforma</tp:taxon-name-part></tp:taxon-name></italic> larvae feed inside blister mines on <italic><tp:taxon-name><tp:taxon-name-part taxon-name-part-type="genus" reg="Arctostaphylos">A.</tp:taxon-name-part> <tp:taxon-name-part taxon-name-part-type="species" reg="tomentosa">tomentosa</tp:taxon-name-part></tp:taxon-name></italic>, but the organism that causes those mines has apparently not been determined. The species they observed appears to be crepuscular and active primarily at sundown, with at least two generations per year (<xref ref-type="bibr" rid="B7">Detka et al. 2019</xref>). Manzanita does not co-occur with <italic><tp:taxon-name><tp:taxon-name-part taxon-name-part-type="genus" reg="Tridentaforma">T.</tp:taxon-name-part> <tp:taxon-name-part taxon-name-part-type="species" reg="browncopper">browncopper</tp:taxon-name-part></tp:taxon-name></italic>; instead, the caterpillars may be concealed feeders on another ericaceous plant prevalent at the <abbrev xmlns:xlink="http://www.w3.org/1999/xlink" xlink:title="Highland Valley Copper" id="ABBRID0EKTAE" xlink:type="simple">HVC</abbrev> reference site. All presently known adults of <italic><tp:taxon-name><tp:taxon-name-part taxon-name-part-type="genus" reg="Tridentaforma">T.</tp:taxon-name-part> <tp:taxon-name-part taxon-name-part-type="species" reg="browncopper">browncopper</tp:taxon-name-part></tp:taxon-name></italic> were collected in late August and September, which may represent a second or third generation of adults for the season.</p></tp:treatment-sec><tp:treatment-sec sec-type="comments" id="SECID0EZTAE"><title>Comments.</title><p><xref ref-type="bibr" rid="B6">Davis (1978)</xref> noted “considerable variation” among specimens of <italic><tp:taxon-name><tp:taxon-name-part taxon-name-part-type="genus" reg="Tridentaforma">Tridentaforma</tp:taxon-name-part></tp:taxon-name></italic> and suggested that a second species might occur among western populations of <italic><tp:taxon-name><tp:taxon-name-part taxon-name-part-type="genus" reg="Tridentaforma">T.</tp:taxon-name-part> <tp:taxon-name-part taxon-name-part-type="species" reg="fuscoleuca">fuscoleuca</tp:taxon-name-part></tp:taxon-name></italic>. It is unclear if any of his specimens were from British Columbia, but two BINs (<ext-link xmlns:xlink="http://www.w3.org/1999/xlink" xlink:href="http://boldsystems.org/index.php/Public_BarcodeCluster?clusteruri=BOLD:AFN9384" ext-link-type="uri" xlink:type="simple">BOLD:AFN9384</ext-link>, <ext-link xmlns:xlink="http://www.w3.org/1999/xlink" xlink:href="http://boldsystems.org/index.php/Public_BarcodeCluster?clusteruri=BOLD:AAW8088" ext-link-type="uri" xlink:type="simple">BOLD:AAW8088</ext-link>) from California have several genitalia characters in common with <italic><tp:taxon-name><tp:taxon-name-part taxon-name-part-type="genus" reg="Tridentaforma">T.</tp:taxon-name-part> <tp:taxon-name-part taxon-name-part-type="species" reg="browncopper">browncopper</tp:taxon-name-part></tp:taxon-name></italic>.</p></tp:treatment-sec><tp:treatment-sec><!--Section generated to contain objects referenced in tp:taxon-treatment.--><supplementary-material xmlns:xlink="http://www.w3.org/1999/xlink" id="S1" position="float" orientation="portrait" xlink:type="simple"><object-id content-type="arpha" xlink:type="simple">15386DE7-B1FB-55CB-ACBD-EA29DEBDF54C</object-id><label>Supplementary material 1</label><caption><p><tp:taxon-name><tp:taxon-name-part taxon-name-part-type="order">Tridentaformidae</tp:taxon-name-part></tp:taxon-name> records from <abbrev xlink:title="Barcode of Life Data Systems" id="ABBRID0EUQBG" xlink:type="simple">BOLD</abbrev></p></caption><statement content-type="dataType"><label>Data type</label><p>csv</p></statement><statement content-type="notes"><label>Explanation note</label><p><tp:taxon-name><tp:taxon-name-part taxon-name-part-type="order">Tridentaformidae</tp:taxon-name-part></tp:taxon-name> records from <abbrev xlink:title="Barcode of Life Data Systems" id="ABBRID0E6QBG" xlink:type="simple">BOLD</abbrev>, provided in Barcode Core Data Model (BCDM) format.</p></statement><media xlink:href="zookeys-1257-025_article-158827__-s001.csv" mimetype="text" mime-subtype="csv" position="float" orientation="portrait" xlink:type="simple" id="oo_1448170.csv"><uri content-type="original_file" xlink:type="simple">https://binary.pensoft.net/file/1448170</uri></media><permissions><license xlink:type="simple"><license-p>This dataset is made available under the Open Database License (http://opendatacommons.org/licenses/odbl/1.0/). The Open Database License (ODbL) is a license agreement intended to allow users to freely share, modify, and use this Dataset while maintaining this same freedom for others, provided that the original source and author(s) are credited.</license-p></license></permissions><attrib specific-use="authors">Spencer K. Monckton, Valerie Levesque-Beaudin, Ken A. Thompson, Aidan Barnes, Kami French, Hunter Hampton, Paul D. N. Hebert</attrib></supplementary-material><supplementary-material xmlns:xlink="http://www.w3.org/1999/xlink" id="S2" position="float" orientation="portrait" xlink:type="simple"><object-id content-type="arpha" xlink:type="simple">8875BD3A-CE65-51C7-AB61-F9EC4E3A501F</object-id><label>Supplementary material 2</label><caption><p>Neighbour-joining tree</p></caption><statement content-type="dataType"><label>Data type</label><p>pdf</p></statement><statement content-type="notes"><label>Explanation note</label><p>Neighbour-joining tree from analysis of <abbrev xlink:title="cytochrome c oxidase I" id="ABBRID0E4RBG" xlink:type="simple">COI</abbrev>-5P barcode records from 188 specimens of <tp:taxon-name><tp:taxon-name-part taxon-name-part-type="order">Tridentaformidae</tp:taxon-name-part></tp:taxon-name> (<abbrev xlink:title="Barcode of Life Data Systems" id="ABBRID0EESBG" xlink:type="simple">BOLD</abbrev> dataset: DS-BRWNCP).</p></statement><media xlink:href="zookeys-1257-025_article-158827__-s002.pdf" mimetype="application" mime-subtype="pdf" position="float" orientation="portrait" xlink:type="simple" id="oo_1448171.pdf"><uri content-type="original_file" xlink:type="simple">https://binary.pensoft.net/file/1448171</uri></media><permissions><license xlink:type="simple"><license-p>This dataset is made available under the Open Database License (http://opendatacommons.org/licenses/odbl/1.0/). The Open Database License (ODbL) is a license agreement intended to allow users to freely share, modify, and use this Dataset while maintaining this same freedom for others, provided that the original source and author(s) are credited.</license-p></license></permissions><attrib specific-use="authors">Spencer K. Monckton, Valerie Levesque-Beaudin, Ken A. Thompson, Aidan Barnes, Kami French, Hunter Hampton, Paul D. N. Hebert</attrib></supplementary-material></tp:treatment-sec><ref-list><ref id="B13"><mixed-citation xmlns:xlink="http://www.w3.org/1999/xlink" xlink:type="simple">International Commission on Zoological Nomenclature (<year>1999</year>) <source>International Code of Zoological Nomenclature (4<sup>th</sup> Edn.).</source><publisher-name>International Trust for Zoological Nomenclature</publisher-name>, <publisher-loc>London, UK, i–xxix</publisher-loc>, <size units="page">306 pp</size>. <ext-link xlink:href="https://www.iczn.org/the-code/the-international-code-of-zoological-nomenclature/" ext-link-type="uri" xlink:type="simple">https://www.iczn.org/the-code/the-international-code-of-zoological-nomenclature/</ext-link></mixed-citation></ref><ref id="B25"><mixed-citation xmlns:xlink="http://www.w3.org/1999/xlink" xlink:type="simple"><person-group><name name-style="western"><surname>van Nieukerken</surname><given-names>EJ</given-names></name><name name-style="western"><surname>Davis</surname><given-names>DR</given-names></name></person-group> (<year>2023</year>) <source>Family <tp:taxon-name><tp:taxon-name-part taxon-name-part-type="order">Tridentaformidae</tp:taxon-name-part></tp:taxon-name> Davis, 2015 (manzanita moths). In: Pohl GR, Nanz SR (Eds) Annotated Taxonomic Checklist of the <tp:taxon-name><tp:taxon-name-part taxon-name-part-type="order">Lepidoptera</tp:taxon-name-part></tp:taxon-name> of North America, North of Mexico.</source><publisher-name>Wedge Entomological Research Foundation</publisher-name>, <publisher-loc>Bakersfield</publisher-loc>, <size units="page">31 pp</size>.</mixed-citation></ref><ref id="B23"><mixed-citation xmlns:xlink="http://www.w3.org/1999/xlink" xlink:type="simple"><person-group><name name-style="western"><surname>Regier</surname><given-names>JC</given-names></name><name name-style="western"><surname>Mitter</surname><given-names>C</given-names></name><name name-style="western"><surname>Kristensen</surname><given-names>NP</given-names></name><name name-style="western"><surname>Davis</surname><given-names>DR</given-names></name><name name-style="western"><surname>Van Nieukerken</surname><given-names>EJ</given-names></name><name name-style="western"><surname>Rota</surname><given-names>J</given-names></name><name name-style="western"><surname>Simonsen</surname><given-names>TJ</given-names></name><name name-style="western"><surname>Mitter</surname><given-names>KT</given-names></name><name name-style="western"><surname>Kawahara</surname><given-names>AY</given-names></name><name name-style="western"><surname>Yen</surname><given-names>SH</given-names></name><name name-style="western"><surname>Cummings</surname><given-names>MP</given-names></name><name name-style="western"><surname>Zwick</surname><given-names>A</given-names></name></person-group> (<year>2015</year>) <article-title>A molecular phylogeny for the oldest (nonditrysian) lineages of extant <tp:taxon-name><tp:taxon-name-part taxon-name-part-type="order">Lepidoptera</tp:taxon-name-part></tp:taxon-name>, with implications for classification, comparative morphology and life-history evolution.</article-title><source>Systematic Entomology</source><volume>40</volume>(<issue>4</issue>): <fpage>671</fpage>–<lpage>704</lpage>. <ext-link xlink:href="10.1111/syen.12129" ext-link-type="doi" xlink:type="simple">https://doi.org/10.1111/syen.12129</ext-link></mixed-citation></ref><ref id="B7"><mixed-citation xmlns:xlink="http://www.w3.org/1999/xlink" xlink:type="simple"><person-group><name name-style="western"><surname>Detka</surname><given-names>J</given-names></name><name name-style="western"><surname>Klepikov</surname><given-names>M</given-names></name><name name-style="western"><surname>Bettman</surname><given-names>D</given-names></name></person-group> (<year>2019</year>) <article-title>Life history observations of <italic><tp:taxon-name><tp:taxon-name-part taxon-name-part-type="genus">Tridentaforma</tp:taxon-name-part></tp:taxon-name></italic> species (<tp:taxon-name><tp:taxon-name-part taxon-name-part-type="order">Lepidoptera</tp:taxon-name-part></tp:taxon-name>: <tp:taxon-name><tp:taxon-name-part taxon-name-part-type="superfamily">Adeloidea</tp:taxon-name-part></tp:taxon-name>: <tp:taxon-name><tp:taxon-name-part taxon-name-part-type="order">Tridentaformidae</tp:taxon-name-part></tp:taxon-name>) at Fort Ord Natural Reserve.</article-title> In: <person-group><name name-style="western"><surname>Bettman</surname><given-names>DJ</given-names></name></person-group> (<role>Ed.</role>) <issue-title>Program and Abstracts, Fourth North American Microlepidopterists’ Meeting, San Francisco (United States of America), July 2019.</issue-title><source>Denver Museum of Nature &amp; Science Reports, Denver</source>, <fpage>3</fpage>–<lpage>4</lpage>. <ext-link xlink:href="10.55485/VASX1711" ext-link-type="doi" xlink:type="simple">https://doi.org/10.55485/VASX1711</ext-link></mixed-citation></ref><ref id="B6"><mixed-citation xmlns:xlink="http://www.w3.org/1999/xlink" xlink:type="simple"><person-group><name name-style="western"><surname>Davis</surname><given-names>DR</given-names></name></person-group> (<year>1978</year>) <article-title>Two new genera of North American incurvariine moths.</article-title><source>The Pan-Pacific Entomologist</source><volume>54</volume>: <fpage>147</fpage>–<lpage>153</lpage>.</mixed-citation></ref></ref-list></tp:taxon-treatment>
