# Supplementary material for: ﻿The brown copper moth, Tridentaforma browncopper: DNA barcoding reveals a second species in the family Tridentaformidae (Lepidoptera, Adeloidea)
Source: Zookeys. 2025 Oct 24;1257:25–38. doi: 10.3897/zookeys.1257.158827 (PMC12579331; doi:10.3897/zookeys.1257.158827)
Supplement: Supplementary material 1 — Tridentaformidae records from BOLD [file zookeys-1257-025_article-158827__-s001.csv]

processid	sampleid	fieldid	museumid	record_id	specimenid	processid_minted_date	bin_uri	bin_created_date	collection_code	inst	taxid	kingdom	phylum	class	order	family	subfamily	tribe	genus	species	subspecies	species_reference	identification	identification_method	identification_rank	identified_by	taxonomy_notes	sex	reproduction	life_stage	short_note	notes	voucher_type	tissue_type	specimen_linkout	associated_specimens	associated_taxa	collectors	collection_date_start	collection_date_end	collection_event_id	collection_time	collection_notes	geoid	country.ocean	country_iso	province.state	region	sector
BCMIN33413-25	CBG-A61848-H03	BCT23#0087	CBG-A61848-H03	BCMIN33413-25.COI-5P	26608095	2025-01-07	BOLD:AFK8960	2023-10-27	BIOUG	Centre for Biodiversity Genomics	139941	Animalia	Arthropoda	Insecta	Lepidoptera	Tridentaformidae			Tridentaforma			Davis-, 1978	Tridentaforma	BOLD Sequence Classifier	genus		image classification: ViT-P16-224 V3: Lepidoptera				Maturing Seral		Vouchered:Registered Collection	inv whole voucher					2024-09-10	2024-09-23			Reference	516	Canada	CA	British Columbia		Undisturbed Reference
BCMIN21310-24	CBG-A33031-A12	BCT23#0176	CBG-A33031-A12	BCMIN21310-24.COI-5P	21354199	2024-03-21	BOLD:AFK8960	2023-10-27	BIOUG	Centre for Biodiversity Genomics	139941	Animalia	Arthropoda	Insecta	Lepidoptera	Tridentaformidae			Tridentaforma			Davis-, 1978	Tridentaforma	Morphology	genus	Spencer K. Monckton	id-date: Nov 2024|mn: Tridentaforma browncopper						Vouchered:Registered Collection	inv whole voucher					2023-08-16	2023-08-29			Reference	516	Canada	CA	British Columbia		Undisturbed Reference
BCMIN6040-23	CBG-A18321-E08	BCT23#0135	CBG-A18321-E08	BCMIN6040-23.COI-5P	19136244	2023-10-05	BOLD:AFK8960	2023-10-27	BIOUG	Centre for Biodiversity Genomics	139941	Animalia	Arthropoda	Insecta	Lepidoptera	Tridentaformidae			Tridentaforma			Davis-, 1978	Tridentaforma	Morphology	genus	Spencer K. Monckton	id-date: Feb 2024|mn: Tridentaforma browncopper						Vouchered:Registered Collection	inv whole voucher					2023-09-11	2023-09-25			Reference	516	Canada	CA	British Columbia		Undisturbed Reference
BCMIN15724-24	CBG-A28868-C07	BCT23#0140	CBG-A28868-C07	BCMIN15724-24.COI-5P	20837364	2024-02-05	BOLD:AFK8960	2023-10-27	BIOUG	Centre for Biodiversity Genomics	139941	Animalia	Arthropoda	Insecta	Lepidoptera	Tridentaformidae			Tridentaforma			Davis-, 1978	Tridentaforma	Morphology	genus	Spencer K. Monckton	id-date: Nov 2024|mn: Tridentaforma browncopper						Vouchered:Registered Collection	inv whole voucher					2023-08-29	2023-09-11			Reference	516	Canada	CA	British Columbia		Undisturbed Reference
BCMIN16139-24	CBG-A28872-F06	BCT23#0141	CBG-A28872-F06	BCMIN16139-24.COI-5P	20837779	2024-02-05	BOLD:AFK8960	2023-10-27	BIOUG	Centre for Biodiversity Genomics	139941	Animalia	Arthropoda	Insecta	Lepidoptera	Tridentaformidae			Tridentaforma			Davis-, 1978	Tridentaforma	Morphology	genus	Spencer K. Monckton	id-date: Nov 2024|mn: Tridentaforma browncopper						Vouchered:Registered Collection	inv whole voucher					2023-08-29	2023-09-11			Reference	516	Canada	CA	British Columbia		Undisturbed Reference
BCMIN7626-23	CBG-A18330-E04	BCT23#0134	CBG-A18330-E04	BCMIN7626-23.COI-5P	19137839	2023-10-05	BOLD:AFK8960	2023-10-27	BIOUG	Centre for Biodiversity Genomics	139941	Animalia	Arthropoda	Insecta	Lepidoptera	Tridentaformidae			Tridentaforma			Davis-, 1978	Tridentaforma	Morphology	genus	Spencer K. Monckton	id-date: Feb 2024|mn: Tridentaforma browncopper						Vouchered:Registered Collection	inv whole voucher					2023-09-11	2023-09-25			Reference	516	Canada	CA	British Columbia		Undisturbed Reference
BCMIN7900-23	CBG-A18334-D05	BCT23#0136	CBG-A18334-D05	BCMIN7900-23.COI-5P	19138113	2023-10-05	BOLD:AFK8960	2023-10-27	BIOUG	Centre for Biodiversity Genomics	139941	Animalia	Arthropoda	Insecta	Lepidoptera	Tridentaformidae			Tridentaforma			Davis-, 1978	Tridentaforma	Morphology	genus	Spencer K. Monckton	id-date: Feb 2024|mn: Tridentaforma browncopper						Vouchered:Registered Collection	inv whole voucher					2023-09-11	2023-09-25			Reference	516	Canada	CA	British Columbia		Undisturbed Reference
BCMIN18067-24	CBG-A28892-H10	BCT23#0176	CBG-A28892-H10	BCMIN18067-24.COI-5P	20841613	2024-02-05	BOLD:AFK8960	2023-10-27	BIOUG	Centre for Biodiversity Genomics	139941	Animalia	Arthropoda	Insecta	Lepidoptera	Tridentaformidae			Tridentaforma			Davis-, 1978	Tridentaforma	Morphology	genus	Spencer K. Monckton	id-date: Nov 2024|mn: Tridentaforma browncopper						Vouchered:Registered Collection	inv whole voucher					2023-08-16	2023-08-29			Reference	516	Canada	CA	British Columbia		Undisturbed Reference
BCMIN18528-24	CBG-A28897-G08	BCT23#0176	CBG-A28897-G08	BCMIN18528-24.COI-5P	20842074	2024-02-05	BOLD:AFK8960	2023-10-27	BIOUG	Centre for Biodiversity Genomics	139941	Animalia	Arthropoda	Insecta	Lepidoptera	Tridentaformidae			Tridentaforma			Davis-, 1978	Tridentaforma	Morphology	genus	Spencer K. Monckton	id-date: Nov 2024|mn: Tridentaforma browncopper						Vouchered:Registered Collection	inv whole voucher					2023-08-16	2023-08-29			Reference	516	Canada	CA	British Columbia		Undisturbed Reference
BCMIN16482-24	CBG-A28876-C05	BCT23#0154	CBG-A28876-C05	BCMIN16482-24.COI-5P	20838122	2024-02-05	BOLD:AFK8960	2023-10-27	BIOUG	Centre for Biodiversity Genomics	139941	Animalia	Arthropoda	Insecta	Lepidoptera	Tridentaformidae			Tridentaforma			Davis-, 1978	Tridentaforma	Morphology	genus	Spencer K. Monckton	id-date: Nov 2024|mn: Tridentaforma browncopper						Vouchered:Registered Collection	inv whole voucher					2023-08-16	2023-08-29			Reference	516	Canada	CA	British Columbia		Undisturbed Reference
BCMIN6078-23	CBG-A18321-H10	BCT23#0135	CBG-A18321-H10	BCMIN6078-23.COI-5P	19136282	2023-10-05	BOLD:AFK8960	2023-10-27	BIOUG	Centre for Biodiversity Genomics	139941	Animalia	Arthropoda	Insecta	Lepidoptera	Tridentaformidae			Tridentaforma			Davis-, 1978	Tridentaforma	Morphology	genus	Spencer K. Monckton	id-date: Feb 2024|mn: Tridentaforma browncopper						Vouchered:Registered Collection	inv whole voucher					2023-09-11	2023-09-25			Reference	516	Canada	CA	British Columbia		Undisturbed Reference
BCMIN6063-23	CBG-A18321-G07	BCT23#0135	CBG-A18321-G07	BCMIN6063-23.COI-5P	19136267	2023-10-05	BOLD:AFK8960	2023-10-27	BIOUG	Centre for Biodiversity Genomics	139941	Animalia	Arthropoda	Insecta	Lepidoptera	Tridentaformidae			Tridentaforma			Davis-, 1978	Tridentaforma	Sequence feature based identification	genus	Spencer K. Monckton	id-date: Feb 2024|mn: Tridentaforma browncopper						Vouchered:Registered Collection	inv whole voucher					2023-09-11	2023-09-25			Reference	516	Canada	CA	British Columbia		Undisturbed Reference
BCMIN15468-24	CBG-A28865-E12	BCT23#0140	CBG-A28865-E12	BCMIN15468-24.COI-5P	20837108	2024-02-05	BOLD:AFK8960	2023-10-27	BIOUG	Centre for Biodiversity Genomics	139941	Animalia	Arthropoda	Insecta	Lepidoptera	Tridentaformidae			Tridentaforma			Davis-, 1978	Tridentaforma	Morphology	genus	Spencer K. Monckton	id-date: Nov 2024|mn: Tridentaforma browncopper						Vouchered:Registered Collection	inv whole voucher					2023-08-29	2023-09-11			Reference	516	Canada	CA	British Columbia		Undisturbed Reference
BCMIN7940-23	CBG-A18334-G09	BCT23#0136	CBG-A18334-G09	BCMIN7940-23.COI-5P	19138153	2023-10-05	BOLD:AFK8960	2023-10-27	BIOUG	Centre for Biodiversity Genomics	139941	Animalia	Arthropoda	Insecta	Lepidoptera	Tridentaformidae			Tridentaforma			Davis-, 1978	Tridentaforma	Morphology	genus	Spencer K. Monckton	id-date: Feb 2024|mn: Tridentaforma browncopper						Vouchered:Registered Collection	inv whole voucher					2023-09-11	2023-09-25			Reference	516	Canada	CA	British Columbia		Undisturbed Reference
BCMIN15464-24	CBG-A28865-E08	BCT23#0140	CBG-A28865-E08	BCMIN15464-24.COI-5P	20837104	2024-02-05	BOLD:AFK8960	2023-10-27	BIOUG	Centre for Biodiversity Genomics	139941	Animalia	Arthropoda	Insecta	Lepidoptera	Tridentaformidae			Tridentaforma			Davis-, 1978	Tridentaforma	Morphology	genus	Spencer K. Monckton	id-date: Nov 2024|mn: Tridentaforma browncopper						Vouchered:Registered Collection	inv whole voucher					2023-08-29	2023-09-11			Reference	516	Canada	CA	British Columbia		Undisturbed Reference
BCMIN6077-23	CBG-A18321-H09	BCT23#0135	CBG-A18321-H09	BCMIN6077-23.COI-5P	19136281	2023-10-05	BOLD:AFK8960	2023-10-27	BIOUG	Centre for Biodiversity Genomics	139941	Animalia	Arthropoda	Insecta	Lepidoptera	Tridentaformidae			Tridentaforma			Davis-, 1978	Tridentaforma	Morphology	genus	Spencer K. Monckton	id-date: Feb 2024|mn: Tridentaforma browncopper						Vouchered:Registered Collection	inv whole voucher					2023-09-11	2023-09-25			Reference	516	Canada	CA	British Columbia		Undisturbed Reference
BCMIN15493-24	CBG-A28865-H01	BCT23#0140	CBG-A28865-H01	BCMIN15493-24.COI-5P	20837133	2024-02-05	BOLD:AFK8960	2023-10-27	BIOUG	Centre for Biodiversity Genomics	139941	Animalia	Arthropoda	Insecta	Lepidoptera	Tridentaformidae			Tridentaforma			Davis-, 1978	Tridentaforma	Morphology	genus	Spencer K. Monckton	id-date: Nov 2024|mn: Tridentaforma browncopper						Vouchered:Registered Collection	inv whole voucher					2023-08-29	2023-09-11			Reference	516	Canada	CA	British Columbia		Undisturbed Reference
BCMIN14686-24	CBG-A28857-D02	BCT23#0139	CBG-A28857-D02	BCMIN14686-24.COI-5P	20809373	2024-02-01	BOLD:AFK8960	2023-10-27	BIOUG	Centre for Biodiversity Genomics	139941	Animalia	Arthropoda	Insecta	Lepidoptera	Tridentaformidae			Tridentaforma			Davis-, 1978	Tridentaforma	Morphology	genus	Spencer K. Monckton	id-date: Nov 2024|mn: Tridentaforma browncopper						Vouchered:Registered Collection	inv whole voucher					2023-08-28	2023-09-11			Reference	516	Canada	CA	British Columbia		Undisturbed Reference
BCMIN14682-24	CBG-A28857-C10	BCT23#0139	CBG-A28857-C10	BCMIN14682-24.COI-5P	20809369	2024-02-01	BOLD:AFK8960	2023-10-27	BIOUG	Centre for Biodiversity Genomics	139941	Animalia	Arthropoda	Insecta	Lepidoptera	Tridentaformidae			Tridentaforma			Davis-, 1978	Tridentaforma	Morphology	genus	Spencer K. Monckton	id-date: Nov 2024|mn: Tridentaforma browncopper						Vouchered:Registered Collection	inv whole voucher					2023-08-28	2023-09-11			Reference	516	Canada	CA	British Columbia		Undisturbed Reference
BCMIN7909-23	CBG-A18334-E02	BCT23#0136	CBG-A18334-E02	BCMIN7909-23.COI-5P	19138122	2023-10-05	BOLD:AFK8960	2023-10-27	BIOUG	Centre for Biodiversity Genomics	139941	Animalia	Arthropoda	Insecta	Lepidoptera	Tridentaformidae			Tridentaforma			Davis-, 1978	Tridentaforma	Morphology	genus	Spencer K. Monckton	id-date: Feb 2024|mn: Tridentaforma browncopper						Vouchered:Registered Collection	inv whole voucher					2023-09-11	2023-09-25			Reference	516	Canada	CA	British Columbia		Undisturbed Reference
BCMIN31829-25	CBG-A61832-B11	BCT24#0006	CBG-A61832-B11	BCMIN31829-25.COI-5P	26604991	2025-01-07	BOLD:AFK8960	2023-10-27	BIOUG	Centre for Biodiversity Genomics	139941	Animalia	Arthropoda	Insecta	Lepidoptera	Tridentaformidae			Tridentaforma			Davis-, 1978	Tridentaforma	BOLD Sequence Classifier	genus		image classification: ViT-P16-224 V3: Lepidoptera				Maturing Seral		Vouchered:Registered Collection	inv whole voucher					2024-08-26	2024-09-10			Reference	516	Canada	CA	British Columbia		Undisturbed Reference
BCMIN8192-23	CBG-A18340-D12	BCT23#0045	CBG-A18340-D12	BCMIN8192-23.COI-5P	19138405	2023-10-05	BOLD:AFK8960	2023-10-27	BIOUG	Centre for Biodiversity Genomics	139941	Animalia	Arthropoda	Insecta	Lepidoptera	Tridentaformidae			Tridentaforma			Davis-, 1978	Tridentaforma	Morphology	genus	Spencer K. Monckton	id-date: Feb 2024|mn: Tridentaforma browncopper						Vouchered:Registered Collection	inv whole voucher					2023-09-11	2023-09-25			Tailings Pond	516	Canada	CA	British Columbia		Highmont Tailings
JMMMB107-11	BIOUG00848-A12	JMCA-0109	BIOUG00848-B02	JMMMB107-11.COI-5P	1838865	2011-01-31	BOLD:AAU7622	2011-07-05	CNC	Canadian National Collection of Insects, Arachnids and Nematodes	139941	Animalia	Arthropoda	Insecta	Lepidoptera	Tridentaformidae			Tridentaforma			Davis-, 1978	Tridentaforma	Morphology	genus	Jean-Francois Landry		M	S	A	genitalia MIC7866	Caught by the front porch light						Jim Moore	2008-04-28					595	United States	US	California	Lassen
BCMIN32137-25	CBG-A61835-D10	BCT24#0006	CBG-A61835-D10	BCMIN32137-25.COI-5P	26605299	2025-01-07	BOLD:AFK8960	2023-10-27	BIOUG	Centre for Biodiversity Genomics	139941	Animalia	Arthropoda	Insecta	Lepidoptera	Tridentaformidae			Tridentaforma			Davis-, 1978	Tridentaforma	BOLD Sequence Classifier	genus		image classification: ViT-P16-224 V3: Lepidoptera				Maturing Seral		Vouchered:Registered Collection	inv whole voucher					2024-08-26	2024-09-10			Reference	516	Canada	CA	British Columbia		Undisturbed Reference
BCMIN14678-24	CBG-A28857-C06	BCT23#0139	CBG-A28857-C06	BCMIN14678-24.COI-5P	20809365	2024-02-01	BOLD:AFK8960	2023-10-27	BIOUG	Centre for Biodiversity Genomics	139941	Animalia	Arthropoda	Insecta	Lepidoptera	Tridentaformidae			Tridentaforma			Davis-, 1978	Tridentaforma	Morphology	genus	Spencer K. Monckton	id-date: Nov 2024|mn: Tridentaforma browncopper						Vouchered:Registered Collection	inv whole voucher					2023-08-28	2023-09-11			Reference	516	Canada	CA	British Columbia		Undisturbed Reference
CIOSB20052-23	CBG-A16576-D10	CIBI00622	CBG-A16576-D10	CIOSB20052-23.COI-5P	19026705	2023-09-26	BOLD:AFN9384	2024-01-08	BIOUG	Centre for Biodiversity Genomics	139941	Animalia	Arthropoda	Insecta	Lepidoptera	Tridentaformidae			Tridentaforma			Davis-, 1978	Tridentaforma	Morphology	genus	Spencer K. Monckton	id-date: Feb 2024|ca: Tridentaforma sp. 2	M			Observatory		Vouchered:Registered Collection	inv whole voucher				Elise Vasquez	2022-11-09	2022-11-16				595	United States	US	California	Monterey Co.
BCMIN7884-23	CBG-A18334-C01	BCT23#0136	CBG-A18334-C01	BCMIN7884-23.COI-5P	19138097	2023-10-05	BOLD:AFK8960	2023-10-27	BIOUG	Centre for Biodiversity Genomics	139941	Animalia	Arthropoda	Insecta	Lepidoptera	Tridentaformidae			Tridentaforma			Davis-, 1978	Tridentaforma	Morphology	genus	Spencer K. Monckton	id-date: Feb 2024|mn: Tridentaforma browncopper						Vouchered:Registered Collection	inv whole voucher					2023-09-11	2023-09-25			Reference	516	Canada	CA	British Columbia		Undisturbed Reference
BCMIN7944-23	CBG-A18334-H01	BCT23#0136	CBG-A18334-H01	BCMIN7944-23.COI-5P	19138157	2023-10-05	BOLD:AFK8960	2023-10-27	BIOUG	Centre for Biodiversity Genomics	139941	Animalia	Arthropoda	Insecta	Lepidoptera	Tridentaformidae			Tridentaforma			Davis-, 1978	Tridentaforma	Morphology	genus	Spencer K. Monckton	id-date: Feb 2024|mn: Tridentaforma browncopper						Vouchered:Registered Collection	inv whole voucher					2023-09-11	2023-09-25			Reference	516	Canada	CA	British Columbia		Undisturbed Reference
BCMIN15920-24	CBG-A28870-D01	BCT23#0140	CBG-A28870-D01	BCMIN15920-24.COI-5P	20837560	2024-02-05	BOLD:AFK8960	2023-10-27	BIOUG	Centre for Biodiversity Genomics	139941	Animalia	Arthropoda	Insecta	Lepidoptera	Tridentaformidae			Tridentaforma			Davis-, 1978	Tridentaforma	Morphology	genus	Spencer K. Monckton	id-date: Nov 2024|mn: Tridentaforma browncopper						Vouchered:Registered Collection	inv whole voucher					2023-08-29	2023-09-11			Reference	516	Canada	CA	British Columbia		Undisturbed Reference
BCMIN16239-24	CBG-A28873-F11	BCT23#0141	CBG-A28873-F11	BCMIN16239-24.COI-5P	20837879	2024-02-05	BOLD:AFK8960	2023-10-27	BIOUG	Centre for Biodiversity Genomics	139941	Animalia	Arthropoda	Insecta	Lepidoptera	Tridentaformidae			Tridentaforma			Davis-, 1978	Tridentaforma	Morphology	genus	Spencer K. Monckton	id-date: Nov 2024|mn: Tridentaforma browncopper						Vouchered:Registered Collection	inv whole voucher					2023-08-29	2023-09-11			Reference	516	Canada	CA	British Columbia		Undisturbed Reference
BCMIN16099-24	CBG-A28872-C02	BCT23#0141	CBG-A28872-C02	BCMIN16099-24.COI-5P	20837739	2024-02-05	BOLD:AFK8960	2023-10-27	BIOUG	Centre for Biodiversity Genomics	139941	Animalia	Arthropoda	Insecta	Lepidoptera	Tridentaformidae			Tridentaforma			Davis-, 1978	Tridentaforma	Morphology	genus	Spencer K. Monckton	id-date: Nov 2024|mn: Tridentaforma browncopper						Vouchered:Registered Collection	inv whole voucher					2023-08-29	2023-09-11			Reference	516	Canada	CA	British Columbia		Undisturbed Reference
BCMIN15927-24	CBG-A28870-D08	BCT23#0140	CBG-A28870-D08	BCMIN15927-24.COI-5P	20837567	2024-02-05	BOLD:AFK8960	2023-10-27	BIOUG	Centre for Biodiversity Genomics	139941	Animalia	Arthropoda	Insecta	Lepidoptera	Tridentaformidae			Tridentaforma			Davis-, 1978	Tridentaforma	Morphology	genus	Spencer K. Monckton	id-date: Nov 2024|mn: Tridentaforma browncopper						Vouchered:Registered Collection	inv whole voucher					2023-08-29	2023-09-11			Reference	516	Canada	CA	British Columbia		Undisturbed Reference
BCMIN5943-23	CBG-A18319-E06	BCT23#0135	CBG-A18319-E06	BCMIN5943-23.COI-5P	19136147	2023-10-05	BOLD:AFK8960	2023-10-27	BIOUG	Centre for Biodiversity Genomics	139941	Animalia	Arthropoda	Insecta	Lepidoptera	Tridentaformidae			Tridentaforma			Davis-, 1978	Tridentaforma	Morphology	genus	Spencer K. Monckton	id-date: Feb 2024|mn: Tridentaforma browncopper						Vouchered:Registered Collection	inv whole voucher					2023-09-11	2023-09-25			Reference	516	Canada	CA	British Columbia		Undisturbed Reference
BCMIN3781-23	CBG-A16640-G05	BCT23#0176	CBG-A16640-G05	BCMIN3781-23.COI-5P	18876885	2023-09-11	BOLD:AFK8960	2023-10-27	BIOUG	Centre for Biodiversity Genomics	139941	Animalia	Arthropoda	Insecta	Lepidoptera	Tridentaformidae			Tridentaforma			Davis-, 1978	Tridentaforma	Morphology	genus	Spencer K. Monckton	id-date: Feb 2024|mn: Tridentaforma browncopper						Vouchered:Registered Collection	inv whole voucher					2023-08-16	2023-08-29			Reference	516	Canada	CA	British Columbia		Undisturbed Reference
BCMIN16254-24	CBG-A28873-H02	BCT23#0141	CBG-A28873-H02	BCMIN16254-24.COI-5P	20837894	2024-02-05	BOLD:AFK8960	2023-10-27	BIOUG	Centre for Biodiversity Genomics	139941	Animalia	Arthropoda	Insecta	Lepidoptera	Tridentaformidae			Tridentaforma			Davis-, 1978	Tridentaforma	Morphology	genus	Spencer K. Monckton	id-date: Nov 2024|mn: Tridentaforma browncopper						Vouchered:Registered Collection	inv whole voucher					2023-08-29	2023-09-11			Reference	516	Canada	CA	British Columbia		Undisturbed Reference
BCMIN15921-24	CBG-A28870-D02	BCT23#0140	CBG-A28870-D02	BCMIN15921-24.COI-5P	20837561	2024-02-05	BOLD:AFK8960	2023-10-27	BIOUG	Centre for Biodiversity Genomics	139941	Animalia	Arthropoda	Insecta	Lepidoptera	Tridentaformidae			Tridentaforma			Davis-, 1978	Tridentaforma	Morphology	genus	Spencer K. Monckton	id-date: Nov 2024|mn: Tridentaforma browncopper						Vouchered:Registered Collection	inv whole voucher					2023-08-29	2023-09-11			Reference	516	Canada	CA	British Columbia		Undisturbed Reference
BCMIN6079-23	CBG-A18321-H11	BCT23#0135	CBG-A18321-H11	BCMIN6079-23.COI-5P	19136283	2023-10-05	BOLD:AFK8960	2023-10-27	BIOUG	Centre for Biodiversity Genomics	139941	Animalia	Arthropoda	Insecta	Lepidoptera	Tridentaformidae			Tridentaforma			Davis-, 1978	Tridentaforma	Morphology	genus	Spencer K. Monckton	id-date: Feb 2024|mn: Tridentaforma browncopper						Vouchered:Registered Collection	inv whole voucher					2023-09-11	2023-09-25			Reference	516	Canada	CA	British Columbia		Undisturbed Reference
BCMIN5956-23	CBG-A18319-F07	BCT23#0135	CBG-A18319-F07	BCMIN5956-23.COI-5P	19136160	2023-10-05	BOLD:AFK8960	2023-10-27	BIOUG	Centre for Biodiversity Genomics	139941	Animalia	Arthropoda	Insecta	Lepidoptera	Tridentaformidae			Tridentaforma			Davis-, 1978	Tridentaforma	Morphology	genus	Spencer K. Monckton	id-date: Feb 2024|mn: Tridentaforma browncopper						Vouchered:Registered Collection	inv whole voucher					2023-09-11	2023-09-25			Reference	516	Canada	CA	British Columbia		Undisturbed Reference
CIOSH28412-23	CBG-A25023-D08	CIBI01084	CBG-A25023-D08	CIOSH28412-23.COI-5P	20384765	2023-12-21	BOLD:AAW8088	2011-07-27	BIOUG	Centre for Biodiversity Genomics	139941	Animalia	Arthropoda	Insecta	Lepidoptera	Tridentaformidae			Tridentaforma			Davis-, 1978	Tridentaforma	Morphology	genus	Spencer K. Monckton	id-date: Nov 2024|ca: Tridentaforma sp. 1	M			Observatory		Vouchered:Registered Collection	inv whole voucher				Elise Vasquez	2023-04-05	2023-04-18				595	United States	US	California	Monterey Co.
BCMIN18227-24	CBG-A28894-F04	BCT23#0175	CBG-A28894-F04	BCMIN18227-24.COI-5P	20841773	2024-02-05	BOLD:AFK8960	2023-10-27	BIOUG	Centre for Biodiversity Genomics	139941	Animalia	Arthropoda	Insecta	Lepidoptera	Tridentaformidae			Tridentaforma			Davis-, 1978	Tridentaforma	Morphology	genus	Spencer K. Monckton	id-date: Nov 2024|mn: Tridentaforma browncopper						Vouchered:Registered Collection	inv whole voucher					2023-08-16	2023-08-29			Reference	516	Canada	CA	British Columbia		Undisturbed Reference
BCMIN5451-23	CBG-A17484-D01	BCT23#0016	CBG-A17484-D01	BCMIN5451-23.COI-5P	18951114	2023-09-19	BOLD:AFK8960	2023-10-27	BIOUG	Centre for Biodiversity Genomics	139941	Animalia	Arthropoda	Insecta	Lepidoptera	Tridentaformidae			Tridentaforma			Davis-, 1978	Tridentaforma	Morphology	genus	Spencer K. Monckton	id-date: Feb 2024|mn: Tridentaforma browncopper						Vouchered:Registered Collection	inv whole voucher					2023-08-28	2023-09-11			Tailings Pond	516	Canada	CA	British Columbia		Trojan Tailings
BCMIN15471-24	CBG-A28865-F03	BCT23#0140	CBG-A28865-F03	BCMIN15471-24.COI-5P	20837111	2024-02-05	BOLD:AFK8960	2023-10-27	BIOUG	Centre for Biodiversity Genomics	139941	Animalia	Arthropoda	Insecta	Lepidoptera	Tridentaformidae			Tridentaforma			Davis-, 1978	Tridentaforma	Morphology	genus	Spencer K. Monckton	id-date: Nov 2024|mn: Tridentaforma browncopper						Vouchered:Registered Collection	inv whole voucher					2023-08-29	2023-09-11			Reference	516	Canada	CA	British Columbia		Undisturbed Reference
BCMIN18785-24	CBG-A28900-E04	BCT23#0176	CBG-A28900-E04	BCMIN18785-24.COI-5P	20842331	2024-02-05	BOLD:AFK8960	2023-10-27	BIOUG	Centre for Biodiversity Genomics	139941	Animalia	Arthropoda	Insecta	Lepidoptera	Tridentaformidae			Tridentaforma			Davis-, 1978	Tridentaforma	Morphology	genus	Spencer K. Monckton	id-date: Nov 2024|mn: Tridentaforma browncopper						Vouchered:Registered Collection	inv whole voucher					2023-08-16	2023-08-29			Reference	516	Canada	CA	British Columbia		Undisturbed Reference
BCMIN14727-24	CBG-A28857-G07	BCT23#0139	CBG-A28857-G07	BCMIN14727-24.COI-5P	20809414	2024-02-01	BOLD:AFK8960	2023-10-27	BIOUG	Centre for Biodiversity Genomics	139941	Animalia	Arthropoda	Insecta	Lepidoptera	Tridentaformidae			Tridentaforma			Davis-, 1978	Tridentaforma	Morphology	genus	Spencer K. Monckton	id-date: Nov 2024|mn: Tridentaforma browncopper						Vouchered:Registered Collection	inv whole voucher					2023-08-28	2023-09-11			Reference	516	Canada	CA	British Columbia		Undisturbed Reference
BCMIN14698-24	CBG-A28857-E02	BCT23#0139	CBG-A28857-E02	BCMIN14698-24.COI-5P	20809385	2024-02-01	BOLD:AFK8960	2023-10-27	BIOUG	Centre for Biodiversity Genomics	139941	Animalia	Arthropoda	Insecta	Lepidoptera	Tridentaformidae			Tridentaforma			Davis-, 1978	Tridentaforma	Morphology	genus	Spencer K. Monckton	id-date: Nov 2024|mn: Tridentaforma browncopper						Vouchered:Registered Collection	inv whole voucher					2023-08-28	2023-09-11			Reference	516	Canada	CA	British Columbia		Undisturbed Reference
BCMIN6039-23	CBG-A18321-E07	BCT23#0135	CBG-A18321-E07	BCMIN6039-23.COI-5P	19136243	2023-10-05	BOLD:AFK8960	2023-10-27	BIOUG	Centre for Biodiversity Genomics	139941	Animalia	Arthropoda	Insecta	Lepidoptera	Tridentaformidae			Tridentaforma			Davis-, 1978	Tridentaforma	Morphology	genus	Spencer K. Monckton	id-date: Feb 2024|mn: Tridentaforma browncopper						Vouchered:Registered Collection	inv whole voucher					2023-09-11	2023-09-25			Reference	516	Canada	CA	British Columbia		Undisturbed Reference
GMCAF9860-23	CBG-A24047-G03	GMP#14050	CBG-A24047-G03	GMCAF9860-23.COI-5P	20263067	2023-12-11	BOLD:AFR9704	2024-03-27	BIOUG	Centre for Biodiversity Genomics	139941	Animalia	Arthropoda	Insecta	Lepidoptera	Tridentaformidae			Tridentaforma			Davis-, 1978	Tridentaforma	Morphology	genus	Spencer K. Monckton	id-date: Feb 2024|ca: Tridentaforma sp. 3	F					Vouchered:Registered Collection	inv whole voucher				Michael Sharkey	2019-08-06	2019-08-20				595	United States	US	California	Forest Falls
BCMIN7945-23	CBG-A18334-H02	BCT23#0136	CBG-A18334-H02	BCMIN7945-23.COI-5P	19138158	2023-10-05	BOLD:AFK8960	2023-10-27	BIOUG	Centre for Biodiversity Genomics	139941	Animalia	Arthropoda	Insecta	Lepidoptera	Tridentaformidae			Tridentaforma			Davis-, 1978	Tridentaforma	Morphology	genus	Spencer K. Monckton	id-date: Feb 2024|mn: Tridentaforma browncopper						Vouchered:Registered Collection	inv whole voucher					2023-09-11	2023-09-25			Reference	516	Canada	CA	British Columbia		Undisturbed Reference
BCMIN7886-23	CBG-A18334-C03	BCT23#0136	CBG-A18334-C03	BCMIN7886-23.COI-5P	19138099	2023-10-05	BOLD:AFK8960	2023-10-27	BIOUG	Centre for Biodiversity Genomics	139941	Animalia	Arthropoda	Insecta	Lepidoptera	Tridentaformidae			Tridentaforma			Davis-, 1978	Tridentaforma	Morphology	genus	Spencer K. Monckton	id-date: Feb 2024|mn: Tridentaforma browncopper						Vouchered:Registered Collection	inv whole voucher					2023-09-11	2023-09-25			Reference	516	Canada	CA	British Columbia		Undisturbed Reference
BCMIN15754-24	CBG-A28868-F01	BCT23#0140	CBG-A28868-F01	BCMIN15754-24.COI-5P	20837394	2024-02-05	BOLD:AFK8960	2023-10-27	BIOUG	Centre for Biodiversity Genomics	139941	Animalia	Arthropoda	Insecta	Lepidoptera	Tridentaformidae			Tridentaforma			Davis-, 1978	Tridentaforma	Morphology	genus	Spencer K. Monckton	id-date: Nov 2024|mn: Tridentaforma browncopper						Vouchered:Registered Collection	inv whole voucher					2023-08-29	2023-09-11			Reference	516	Canada	CA	British Columbia		Undisturbed Reference
BCMIN18396-24	CBG-A28896-D07	BCT23#0176	CBG-A28896-D07	BCMIN18396-24.COI-5P	20841942	2024-02-05	BOLD:AFK8960	2023-10-27	BIOUG	Centre for Biodiversity Genomics	139941	Animalia	Arthropoda	Insecta	Lepidoptera	Tridentaformidae			Tridentaforma			Davis-, 1978	Tridentaforma	Morphology	genus	Spencer K. Monckton	id-date: Nov 2024|mn: Tridentaforma browncopper						Vouchered:Registered Collection	inv whole voucher					2023-08-16	2023-08-29			Reference	516	Canada	CA	British Columbia		Undisturbed Reference
BCMIN3788-23	CBG-A16640-G12	BCT23#0176	CBG-A16640-G12	BCMIN3788-23.COI-5P	18876892	2023-09-11	BOLD:AFK8960	2023-10-27	BIOUG	Centre for Biodiversity Genomics	139941	Animalia	Arthropoda	Insecta	Lepidoptera	Tridentaformidae			Tridentaforma			Davis-, 1978	Tridentaforma	Morphology	genus	Spencer K. Monckton	id-date: Feb 2024|mn: Tridentaforma browncopper						Vouchered:Registered Collection	inv whole voucher					2023-08-16	2023-08-29			Reference	516	Canada	CA	British Columbia		Undisturbed Reference
BCMIN15481-24	CBG-A28865-G01	BCT23#0140	CBG-A28865-G01	BCMIN15481-24.COI-5P	20837121	2024-02-05	BOLD:AFK8960	2023-10-27	BIOUG	Centre for Biodiversity Genomics	139941	Animalia	Arthropoda	Insecta	Lepidoptera	Tridentaformidae			Tridentaforma			Davis-, 1978	Tridentaforma	Morphology	genus	Spencer K. Monckton	id-date: Nov 2024|mn: Tridentaforma browncopper						Vouchered:Registered Collection	inv whole voucher					2023-08-29	2023-09-11			Reference	516	Canada	CA	British Columbia		Undisturbed Reference
BCMIN32085-25	CBG-A61834-H05	BCT24#0006	CBG-A61834-H05	BCMIN32085-25.COI-5P	26605247	2025-01-07	BOLD:AFK8960	2023-10-27	BIOUG	Centre for Biodiversity Genomics	139941	Animalia	Arthropoda	Insecta	Lepidoptera	Tridentaformidae			Tridentaforma			Davis-, 1978	Tridentaforma	BOLD Sequence Classifier	genus		image classification: ViT-P16-224 V3: Lepidoptera				Maturing Seral		Vouchered:Registered Collection	inv whole voucher					2024-08-26	2024-09-10			Reference	516	Canada	CA	British Columbia		Undisturbed Reference
BCMIN16083-24	CBG-A28872-A10	BCT23#0141	CBG-A28872-A10	BCMIN16083-24.COI-5P	20837723	2024-02-05	BOLD:AFK8960	2023-10-27	BIOUG	Centre for Biodiversity Genomics	139941	Animalia	Arthropoda	Insecta	Lepidoptera	Tridentaformidae			Tridentaforma			Davis-, 1978	Tridentaforma	Morphology	genus	Spencer K. Monckton	id-date: Nov 2024|mn: Tridentaforma browncopper						Vouchered:Registered Collection	inv whole voucher					2023-08-29	2023-09-11			Reference	516	Canada	CA	British Columbia		Undisturbed Reference
BCMIN18620-24	CBG-A28898-G05	BCT23#0176	CBG-A28898-G05	BCMIN18620-24.COI-5P	20842166	2024-02-05	BOLD:AFK8960	2023-10-27	BIOUG	Centre for Biodiversity Genomics	139941	Animalia	Arthropoda	Insecta	Lepidoptera	Tridentaformidae			Tridentaforma			Davis-, 1978	Tridentaforma	Morphology	genus	Spencer K. Monckton	id-date: Nov 2024|mn: Tridentaforma browncopper						Vouchered:Registered Collection	inv whole voucher					2023-08-16	2023-08-29			Reference	516	Canada	CA	British Columbia		Undisturbed Reference
BCMIN4578-23	CBG-A17479-B07	BCT23#0139	CBG-A17479-B07	BCMIN4578-23.COI-5P	18950131	2023-09-19	BOLD:AFK8960	2023-10-27	BIOUG	Centre for Biodiversity Genomics	139941	Animalia	Arthropoda	Insecta	Lepidoptera	Tridentaformidae			Tridentaforma			Davis-, 1978	Tridentaforma	Morphology	genus	Spencer K. Monckton	id-date: Feb 2024|mn: Tridentaforma browncopper						Vouchered:Registered Collection	inv whole voucher					2023-08-28	2023-09-11			Reference	516	Canada	CA	British Columbia		Undisturbed Reference
BCMIN16169-24	CBG-A28873-A01	BCT23#0141	CBG-A28873-A01	BCMIN16169-24.COI-5P	20837809	2024-02-05	BOLD:AFK8960	2023-10-27	BIOUG	Centre for Biodiversity Genomics	139941	Animalia	Arthropoda	Insecta	Lepidoptera	Tridentaformidae			Tridentaforma			Davis-, 1978	Tridentaforma	Morphology	genus	Spencer K. Monckton	id-date: Nov 2024|mn: Tridentaforma browncopper						Vouchered:Registered Collection	inv whole voucher					2023-08-29	2023-09-11			Reference	516	Canada	CA	British Columbia		Undisturbed Reference
BCMIN18778-24	CBG-A28900-D09	BCT23#0176	CBG-A28900-D09	BCMIN18778-24.COI-5P	20842324	2024-02-05	BOLD:AFK8960	2023-10-27	BIOUG	Centre for Biodiversity Genomics	139941	Animalia	Arthropoda	Insecta	Lepidoptera	Tridentaformidae			Tridentaforma			Davis-, 1978	Tridentaforma	Morphology	genus	Spencer K. Monckton	id-date: Nov 2024|mn: Tridentaforma browncopper						Vouchered:Registered Collection	inv whole voucher					2023-08-16	2023-08-29			Reference	516	Canada	CA	British Columbia		Undisturbed Reference
BCMIN31871-25	CBG-A61832-F05	BCT24#0006	CBG-A61832-F05	BCMIN31871-25.COI-5P	26605033	2025-01-07	BOLD:AFK8960	2023-10-27	BIOUG	Centre for Biodiversity Genomics	139941	Animalia	Arthropoda	Insecta	Lepidoptera	Tridentaformidae			Tridentaforma			Davis-, 1978	Tridentaforma	BOLD Sequence Classifier	genus		image classification: ViT-P16-224 V3: Lepidoptera				Maturing Seral		Vouchered:Registered Collection	inv whole voucher					2024-08-26	2024-09-10			Reference	516	Canada	CA	British Columbia		Undisturbed Reference
BCMIN6009-23	CBG-A18321-C01	BCT23#0135	CBG-A18321-C01	BCMIN6009-23.COI-5P	19136213	2023-10-05	BOLD:AFK8960	2023-10-27	BIOUG	Centre for Biodiversity Genomics	139941	Animalia	Arthropoda	Insecta	Lepidoptera	Tridentaformidae			Tridentaforma			Davis-, 1978	Tridentaforma	Morphology	genus	Spencer K. Monckton	id-date: Feb 2024|mn: Tridentaforma browncopper						Vouchered:Registered Collection	inv whole voucher					2023-09-11	2023-09-25			Reference	516	Canada	CA	British Columbia		Undisturbed Reference
BCMIN16113-24	CBG-A28872-D04	BCT23#0141	CBG-A28872-D04	BCMIN16113-24.COI-5P	20837753	2024-02-05	BOLD:AFK8960	2023-10-27	BIOUG	Centre for Biodiversity Genomics	139941	Animalia	Arthropoda	Insecta	Lepidoptera	Tridentaformidae			Tridentaforma			Davis-, 1978	Tridentaforma	Morphology	genus	Spencer K. Monckton	id-date: Nov 2024|mn: Tridentaforma browncopper						Vouchered:Registered Collection	inv whole voucher					2023-08-29	2023-09-11			Reference	516	Canada	CA	British Columbia		Undisturbed Reference
BCMIN3751-23	CBG-A16640-D11	BCT23#0176	CBG-A16640-D11	BCMIN3751-23.COI-5P	18876855	2023-09-11	BOLD:AFK8960	2023-10-27	BIOUG	Centre for Biodiversity Genomics	139941	Animalia	Arthropoda	Insecta	Lepidoptera	Tridentaformidae			Tridentaforma			Davis-, 1978	Tridentaforma	Sequence feature based identification	genus	Spencer K. Monckton	id-date: Feb 2024|mn: Tridentaforma browncopper						Vouchered:Registered Collection	inv whole voucher					2023-08-16	2023-08-29			Reference	516	Canada	CA	British Columbia		Undisturbed Reference
BCMIN5580-23	CBG-A17485-F11	BCT23#0010	CBG-A17485-F11	BCMIN5580-23.COI-5P	18951243	2023-09-19	BOLD:AFK8960	2023-10-27	BIOUG	Centre for Biodiversity Genomics	139941	Animalia	Arthropoda	Insecta	Lepidoptera	Tridentaformidae			Tridentaforma			Davis-, 1978	Tridentaforma	Morphology	genus	Spencer K. Monckton	id-date: Feb 2024|mn: Tridentaforma browncopper						Vouchered:Registered Collection	inv whole voucher					2023-08-28	2023-09-11			Waste Rock	516	Canada	CA	British Columbia		Valley South Dump
BCMIN4698-23	CBG-A17481-D08	BCT23#0141	CBG-A17481-D08	BCMIN4698-23.COI-5P	18950251	2023-09-19	BOLD:AFK8960	2023-10-27	BIOUG	Centre for Biodiversity Genomics	139941	Animalia	Arthropoda	Insecta	Lepidoptera	Tridentaformidae			Tridentaforma			Davis-, 1978	Tridentaforma	Morphology	genus	Spencer K. Monckton	id-date: Feb 2024|mn: Tridentaforma browncopper						Vouchered:Registered Collection	inv whole voucher					2023-08-29	2023-09-11			Reference	516	Canada	CA	British Columbia		Undisturbed Reference
BCMIN5953-23	CBG-A18319-F04	BCT23#0135	CBG-A18319-F04	BCMIN5953-23.COI-5P	19136157	2023-10-05	BOLD:AFK8960	2023-10-27	BIOUG	Centre for Biodiversity Genomics	139941	Animalia	Arthropoda	Insecta	Lepidoptera	Tridentaformidae			Tridentaforma			Davis-, 1978	Tridentaforma	Morphology	genus	Spencer K. Monckton	id-date: Feb 2024|mn: Tridentaforma browncopper						Vouchered:Registered Collection	inv whole voucher					2023-09-11	2023-09-25			Reference	516	Canada	CA	British Columbia		Undisturbed Reference
BCMIN7611-23	CBG-A18330-D01	BCT23#0134	CBG-A18330-D01	BCMIN7611-23.COI-5P	19137824	2023-10-05	BOLD:AFK8960	2023-10-27	BIOUG	Centre for Biodiversity Genomics	139941	Animalia	Arthropoda	Insecta	Lepidoptera	Tridentaformidae			Tridentaforma			Davis-, 1978	Tridentaforma	Morphology	genus	Spencer K. Monckton	id-date: Feb 2024|mn: Tridentaforma browncopper						Vouchered:Registered Collection	inv whole voucher					2023-09-11	2023-09-25			Reference	516	Canada	CA	British Columbia		Undisturbed Reference
BCMIN15705-24	CBG-A28868-A12	BCT23#0140	CBG-A28868-A12	BCMIN15705-24.COI-5P	20837345	2024-02-05	BOLD:AFK8960	2023-10-27	BIOUG	Centre for Biodiversity Genomics	139941	Animalia	Arthropoda	Insecta	Lepidoptera	Tridentaformidae			Tridentaforma			Davis-, 1978	Tridentaforma	Morphology	genus	Spencer K. Monckton	id-date: Nov 2024|mn: Tridentaforma browncopper						Vouchered:Registered Collection	inv whole voucher					2023-08-29	2023-09-11			Reference	516	Canada	CA	British Columbia		Undisturbed Reference
BCMIN7600-23	CBG-A18330-C02	BCT23#0134	CBG-A18330-C02	BCMIN7600-23.COI-5P	19137813	2023-10-05	BOLD:AFK8960	2023-10-27	BIOUG	Centre for Biodiversity Genomics	139941	Animalia	Arthropoda	Insecta	Lepidoptera	Tridentaformidae			Tridentaforma			Davis-, 1978	Tridentaforma	Morphology	genus	Spencer K. Monckton	id-date: Feb 2024|mn: Tridentaforma browncopper						Vouchered:Registered Collection	inv whole voucher					2023-09-11	2023-09-25			Reference	516	Canada	CA	British Columbia		Undisturbed Reference
BCMIN8433-23	CBG-A18352-G02	BCT23#0042	CBG-A18352-G02	BCMIN8433-23.COI-5P	19138646	2023-10-05	BOLD:AFK8960	2023-10-27	BIOUG	Centre for Biodiversity Genomics	139941	Animalia	Arthropoda	Insecta	Lepidoptera	Tridentaformidae			Tridentaforma			Davis-, 1978	Tridentaforma	Morphology	genus	Spencer K. Monckton	id-date: Feb 2024|mn: Tridentaforma browncopper						Vouchered:Registered Collection	inv whole voucher					2023-09-11	2023-09-25			Tailings Pond	516	Canada	CA	British Columbia		Trojan Tailings
BCMIN15741-24	CBG-A28868-D12	BCT23#0140	CBG-A28868-D12	BCMIN15741-24.COI-5P	20837381	2024-02-05	BOLD:AFK8960	2023-10-27	BIOUG	Centre for Biodiversity Genomics	139941	Animalia	Arthropoda	Insecta	Lepidoptera	Tridentaformidae			Tridentaforma			Davis-, 1978	Tridentaforma	Morphology	genus	Spencer K. Monckton	id-date: Nov 2024|mn: Tridentaforma browncopper						Vouchered:Registered Collection	inv whole voucher					2023-08-29	2023-09-11			Reference	516	Canada	CA	British Columbia		Undisturbed Reference
BCMIN15712-24	CBG-A28868-B07	BCT23#0140	CBG-A28868-B07	BCMIN15712-24.COI-5P	20837352	2024-02-05	BOLD:AFK8960	2023-10-27	BIOUG	Centre for Biodiversity Genomics	139941	Animalia	Arthropoda	Insecta	Lepidoptera	Tridentaformidae			Tridentaforma			Davis-, 1978	Tridentaforma	Morphology	genus	Spencer K. Monckton	id-date: Nov 2024|mn: Tridentaforma browncopper						Vouchered:Registered Collection	inv whole voucher					2023-08-29	2023-09-11			Reference	516	Canada	CA	British Columbia		Undisturbed Reference
BCMIN14684-24	CBG-A28857-C12	BCT23#0139	CBG-A28857-C12	BCMIN14684-24.COI-5P	20809371	2024-02-01	BOLD:AFK8960	2023-10-27	BIOUG	Centre for Biodiversity Genomics	139941	Animalia	Arthropoda	Insecta	Lepidoptera	Tridentaformidae			Tridentaforma			Davis-, 1978	Tridentaforma	Morphology	genus	Spencer K. Monckton	id-date: Nov 2024|mn: Tridentaforma browncopper						Vouchered:Registered Collection	inv whole voucher					2023-08-28	2023-09-11			Reference	516	Canada	CA	British Columbia		Undisturbed Reference
BCMIN15699-24	CBG-A28868-A06	BCT23#0140	CBG-A28868-A06	BCMIN15699-24.COI-5P	20837339	2024-02-05	BOLD:AFK8960	2023-10-27	BIOUG	Centre for Biodiversity Genomics	139941	Animalia	Arthropoda	Insecta	Lepidoptera	Tridentaformidae			Tridentaforma			Davis-, 1978	Tridentaforma	Morphology	genus	Spencer K. Monckton	id-date: Nov 2024|mn: Tridentaforma browncopper						Vouchered:Registered Collection	inv whole voucher					2023-08-29	2023-09-11			Reference	516	Canada	CA	British Columbia		Undisturbed Reference
BCMIN18737-24	CBG-A28900-A04	BCT23#0176	CBG-A28900-A04	BCMIN18737-24.COI-5P	20842283	2024-02-05	BOLD:AFK8960	2023-10-27	BIOUG	Centre for Biodiversity Genomics	139941	Animalia	Arthropoda	Insecta	Lepidoptera	Tridentaformidae			Tridentaforma			Davis-, 1978	Tridentaforma	Morphology	genus	Spencer K. Monckton	id-date: Nov 2024|mn: Tridentaforma browncopper						Vouchered:Registered Collection	inv whole voucher					2023-08-16	2023-08-29			Reference	516	Canada	CA	British Columbia		Undisturbed Reference
BCMIN7757-23	CBG-A18331-H04	BCT23#0134	CBG-A18331-H04	BCMIN7757-23.COI-5P	19137970	2023-10-05	BOLD:AFK8960	2023-10-27	BIOUG	Centre for Biodiversity Genomics	139941	Animalia	Arthropoda	Insecta	Lepidoptera	Tridentaformidae			Tridentaforma			Davis-, 1978	Tridentaforma	Morphology	genus	Spencer K. Monckton	id-date: Feb 2024|mn: Tridentaforma browncopper						Vouchered:Registered Collection	inv whole voucher					2023-09-11	2023-09-25			Reference	516	Canada	CA	British Columbia		Undisturbed Reference
BCMIN16192-24	CBG-A28873-B12	BCT23#0141	CBG-A28873-B12	BCMIN16192-24.COI-5P	20837832	2024-02-05	BOLD:AFK8960	2023-10-27	BIOUG	Centre for Biodiversity Genomics	139941	Animalia	Arthropoda	Insecta	Lepidoptera	Tridentaformidae			Tridentaforma			Davis-, 1978	Tridentaforma	Morphology	genus	Spencer K. Monckton	id-date: Nov 2024|mn: Tridentaforma browncopper						Vouchered:Registered Collection	inv whole voucher					2023-08-29	2023-09-11			Reference	516	Canada	CA	British Columbia		Undisturbed Reference
BCMIN13603-24	CBG-A28845-H11	BCT23#0116	CBG-A28845-H11	BCMIN13603-24.COI-5P	20808289	2024-02-01	BOLD:AFK8960	2023-10-27	BIOUG	Centre for Biodiversity Genomics	139941	Animalia	Arthropoda	Insecta	Lepidoptera	Tridentaformidae			Tridentaforma			Davis-, 1978	Tridentaforma	Morphology	genus	Spencer K. Monckton	id-date: Nov 2024|mn: Tridentaforma browncopper						Vouchered:Registered Collection	inv whole voucher					2023-08-28	2023-09-11			Tailings Pond	516	Canada	CA	British Columbia		Trojan Tailings
BCMIN18175-24	CBG-A28894-A12	BCT23#0175	CBG-A28894-A12	BCMIN18175-24.COI-5P	20841721	2024-02-05	BOLD:AFK8960	2023-10-27	BIOUG	Centre for Biodiversity Genomics	139941	Animalia	Arthropoda	Insecta	Lepidoptera	Tridentaformidae			Tridentaforma			Davis-, 1978	Tridentaforma	Morphology	genus	Spencer K. Monckton	id-date: Nov 2024|mn: Tridentaforma browncopper						Vouchered:Registered Collection	inv whole voucher					2023-08-16	2023-08-29			Reference	516	Canada	CA	British Columbia		Undisturbed Reference
BCMIN13400-24	CBG-A28843-G10	BCT23#0116	CBG-A28843-G10	BCMIN13400-24.COI-5P	20808086	2024-02-01	BOLD:AFK8960	2023-10-27	BIOUG	Centre for Biodiversity Genomics	139941	Animalia	Arthropoda	Insecta	Lepidoptera	Tridentaformidae			Tridentaforma			Davis-, 1978	Tridentaforma	Morphology	genus	Spencer K. Monckton	id-date: Nov 2024|mn: Tridentaforma browncopper						Vouchered:Registered Collection	inv whole voucher					2023-08-28	2023-09-11			Tailings Pond	516	Canada	CA	British Columbia		Trojan Tailings
BCMIN10926-24	CBG-A28817-G06	BCT23#0012	CBG-A28817-G06	BCMIN10926-24.COI-5P	20780389	2024-01-31	BOLD:AFK8960	2023-10-27	BIOUG	Centre for Biodiversity Genomics	139941	Animalia	Arthropoda	Insecta	Lepidoptera	Tridentaformidae			Tridentaforma			Davis-, 1978	Tridentaforma	Morphology	genus	Spencer K. Monckton	id-date: Nov 2024|mn: Tridentaforma browncopper						Vouchered:Registered Collection	inv whole voucher					2023-08-28	2023-09-11			Waste Rock	516	Canada	CA	British Columbia		Valley South Dump
BCMIN7629-23	CBG-A18330-E07	BCT23#0134	CBG-A18330-E07	BCMIN7629-23.COI-5P	19137842	2023-10-05	BOLD:AFK8960	2023-10-27	BIOUG	Centre for Biodiversity Genomics	139941	Animalia	Arthropoda	Insecta	Lepidoptera	Tridentaformidae			Tridentaforma			Davis-, 1978	Tridentaforma	Morphology	genus	Spencer K. Monckton	id-date: Feb 2024|mn: Tridentaforma browncopper						Vouchered:Registered Collection	inv whole voucher					2023-09-11	2023-09-25			Reference	516	Canada	CA	British Columbia		Undisturbed Reference
BCMIN32133-25	CBG-A61835-D06	BCT24#0006	CBG-A61835-D06	BCMIN32133-25.COI-5P	26605295	2025-01-07	BOLD:AFK8960	2023-10-27	BIOUG	Centre for Biodiversity Genomics	139941	Animalia	Arthropoda	Insecta	Lepidoptera	Tridentaformidae			Tridentaforma			Davis-, 1978	Tridentaforma	BOLD Sequence Classifier	genus		image classification: ViT-P16-224 V3: Lepidoptera				Maturing Seral		Vouchered:Registered Collection	inv whole voucher					2024-08-26	2024-09-10			Reference	516	Canada	CA	British Columbia		Undisturbed Reference
BCMIN18579-24	CBG-A28898-C12	BCT23#0176	CBG-A28898-C12	BCMIN18579-24.COI-5P	20842125	2024-02-05	BOLD:AFK8960	2023-10-27	BIOUG	Centre for Biodiversity Genomics	139941	Animalia	Arthropoda	Insecta	Lepidoptera	Tridentaformidae			Tridentaforma			Davis-, 1978	Tridentaforma	Morphology	genus	Spencer K. Monckton	id-date: Nov 2024|mn: Tridentaforma browncopper						Vouchered:Registered Collection	inv whole voucher					2023-08-16	2023-08-29			Reference	516	Canada	CA	British Columbia		Undisturbed Reference
BCMIN7907-23	CBG-A18334-D12	BCT23#0136	CBG-A18334-D12	BCMIN7907-23.COI-5P	19138120	2023-10-05	BOLD:AFK8960	2023-10-27	BIOUG	Centre for Biodiversity Genomics	139941	Animalia	Arthropoda	Insecta	Lepidoptera	Tridentaformidae			Tridentaforma			Davis-, 1978	Tridentaforma	Morphology	genus	Spencer K. Monckton	id-date: Feb 2024|mn: Tridentaforma browncopper						Vouchered:Registered Collection	inv whole voucher					2023-09-11	2023-09-25			Reference	516	Canada	CA	British Columbia		Undisturbed Reference
BCMIN7952-23	CBG-A18334-H09	BCT23#0136	CBG-A18334-H09	BCMIN7952-23.COI-5P	19138165	2023-10-05	BOLD:AFK8960	2023-10-27	BIOUG	Centre for Biodiversity Genomics	139941	Animalia	Arthropoda	Insecta	Lepidoptera	Tridentaformidae			Tridentaforma			Davis-, 1978	Tridentaforma	Morphology	genus	Spencer K. Monckton	id-date: Feb 2024|mn: Tridentaforma browncopper						Vouchered:Registered Collection	inv whole voucher					2023-09-11	2023-09-25			Reference	516	Canada	CA	British Columbia		Undisturbed Reference
BCMIN16123-24	CBG-A28872-E02	BCT23#0141	CBG-A28872-E02	BCMIN16123-24.COI-5P	20837763	2024-02-05	BOLD:AFK8960	2023-10-27	BIOUG	Centre for Biodiversity Genomics	139941	Animalia	Arthropoda	Insecta	Lepidoptera	Tridentaformidae			Tridentaforma			Davis-, 1978	Tridentaforma	Morphology	genus	Spencer K. Monckton	id-date: Nov 2024|mn: Tridentaforma browncopper						Vouchered:Registered Collection	inv whole voucher					2023-08-29	2023-09-11			Reference	516	Canada	CA	British Columbia		Undisturbed Reference
BCMIN15783-24	CBG-A28868-H06	BCT23#0140	CBG-A28868-H06	BCMIN15783-24.COI-5P	20837423	2024-02-05	BOLD:AFK8960	2023-10-27	BIOUG	Centre for Biodiversity Genomics	139941	Animalia	Arthropoda	Insecta	Lepidoptera	Tridentaformidae			Tridentaforma			Davis-, 1978	Tridentaforma	Morphology	genus	Spencer K. Monckton	id-date: Nov 2024|mn: Tridentaforma browncopper						Vouchered:Registered Collection	inv whole voucher					2023-08-29	2023-09-11			Reference	516	Canada	CA	British Columbia		Undisturbed Reference
BCMIN15731-24	CBG-A28868-D02	BCT23#0140	CBG-A28868-D02	BCMIN15731-24.COI-5P	20837371	2024-02-05	BOLD:AFK8960	2023-10-27	BIOUG	Centre for Biodiversity Genomics	139941	Animalia	Arthropoda	Insecta	Lepidoptera	Tridentaformidae			Tridentaforma			Davis-, 1978	Tridentaforma	Morphology	genus	Spencer K. Monckton	id-date: Nov 2024|mn: Tridentaforma browncopper						Vouchered:Registered Collection	inv whole voucher					2023-08-29	2023-09-11			Reference	516	Canada	CA	British Columbia		Undisturbed Reference
BCMIN32006-25	CBG-A61834-A10	BCT24#0006	CBG-A61834-A10	BCMIN32006-25.COI-5P	26605168	2025-01-07	BOLD:AFK8960	2023-10-27	BIOUG	Centre for Biodiversity Genomics	139941	Animalia	Arthropoda	Insecta	Lepidoptera	Tridentaformidae			Tridentaforma			Davis-, 1978	Tridentaforma	BOLD Sequence Classifier	genus		image classification: ViT-P16-224 V3: Lepidoptera				Maturing Seral		Vouchered:Registered Collection	inv whole voucher					2024-08-26	2024-09-10			Reference	516	Canada	CA	British Columbia		Undisturbed Reference
BCMIN4626-23	CBG-A17479-F07	BCT23#0139	CBG-A17479-F07	BCMIN4626-23.COI-5P	18950179	2023-09-19	BOLD:AFK8960	2023-10-27	BIOUG	Centre for Biodiversity Genomics	139941	Animalia	Arthropoda	Insecta	Lepidoptera	Tridentaformidae			Tridentaforma			Davis-, 1978	Tridentaforma	Morphology	genus	Spencer K. Monckton	id-date: Feb 2024|mn: Tridentaforma browncopper						Vouchered:Registered Collection	inv whole voucher					2023-08-28	2023-09-11			Reference	516	Canada	CA	British Columbia		Undisturbed Reference
BCMIN7666-23	CBG-A18330-H08	BCT23#0134	CBG-A18330-H08	BCMIN7666-23.COI-5P	19137879	2023-10-05	BOLD:AFK8960	2023-10-27	BIOUG	Centre for Biodiversity Genomics	139941	Animalia	Arthropoda	Insecta	Lepidoptera	Tridentaformidae			Tridentaforma			Davis-, 1978	Tridentaforma	Morphology	genus	Spencer K. Monckton	id-date: Feb 2024|mn: Tridentaforma browncopper						Vouchered:Registered Collection	inv whole voucher					2023-09-11	2023-09-25			Reference	516	Canada	CA	British Columbia		Undisturbed Reference
MNAP1081-13	CNCLEP00099239	CNCLEP00099239	CNCLEP00099239	MNAP1081-13.COI-5P	3299597	2013-05-09	BOLD:ACL2023	2014-02-22	CNC	Canadian National Collection of Insects, Arachnids and Nematodes	139941	Animalia	Arthropoda	Insecta	Lepidoptera	Tridentaformidae			Tridentaforma			Davis-, 1978	Tridentaforma	Morphology	genus	Jean-Francois Landry		M			genitalia MIC7867	day							1996-03-23					595	United States	US	California	Mendocino	3 mi NE Hwy 1
BCMIN18726-24	CBG-A28899-H04	BCT23#0176	CBG-A28899-H04	BCMIN18726-24.COI-5P	20842272	2024-02-05	BOLD:AFK8960	2023-10-27	BIOUG	Centre for Biodiversity Genomics	139941	Animalia	Arthropoda	Insecta	Lepidoptera	Tridentaformidae			Tridentaforma			Davis-, 1978	Tridentaforma	Morphology	genus	Spencer K. Monckton	id-date: Nov 2024|mn: Tridentaforma browncopper						Vouchered:Registered Collection	inv whole voucher					2023-08-16	2023-08-29			Reference	516	Canada	CA	British Columbia		Undisturbed Reference
BCMIN7920-23	CBG-A18334-F01	BCT23#0136	CBG-A18334-F01	BCMIN7920-23.COI-5P	19138133	2023-10-05	BOLD:AFK8960	2023-10-27	BIOUG	Centre for Biodiversity Genomics	139941	Animalia	Arthropoda	Insecta	Lepidoptera	Tridentaformidae			Tridentaforma			Davis-, 1978	Tridentaforma	Morphology	genus	Spencer K. Monckton	id-date: Feb 2024|mn: Tridentaforma browncopper						Vouchered:Registered Collection	inv whole voucher					2023-09-11	2023-09-25			Reference	516	Canada	CA	British Columbia		Undisturbed Reference
BCMIN18748-24	CBG-A28900-B03	BCT23#0176	CBG-A28900-B03	BCMIN18748-24.COI-5P	20842294	2024-02-05	BOLD:AFK8960	2023-10-27	BIOUG	Centre for Biodiversity Genomics	139941	Animalia	Arthropoda	Insecta	Lepidoptera	Tridentaformidae			Tridentaforma			Davis-, 1978	Tridentaforma	Morphology	genus	Spencer K. Monckton	id-date: Nov 2024|mn: Tridentaforma browncopper						Vouchered:Registered Collection	inv whole voucher					2023-08-16	2023-08-29			Reference	516	Canada	CA	British Columbia		Undisturbed Reference
LNAUX105-18	CCDB-30455-A10		USNM ENT 01453896	LNAUX105-18.COI-5P	9398201	2018-10-02			USNM	Smithsonian Institution, National Museum of Natural History	139942	Animalia	Arthropoda	Insecta	Lepidoptera	Tridentaformidae			Tridentaforma	Tridentaforma fuscoleuca		Braun, 1923	Tridentaforma fuscoleuca		species	Don R. Davis	See Davis 1978: 147 for taxonomic notes	M	S				Vouchered:Registered Collection	inv leg				J.F.G.Clarke	1955-06-15					623	United States	US	Washington		Olympic Mountains
BCMIN15753-24	CBG-A28868-E12	BCT23#0140	CBG-A28868-E12	BCMIN15753-24.COI-5P	20837393	2024-02-05	BOLD:AFK8960	2023-10-27	BIOUG	Centre for Biodiversity Genomics	139941	Animalia	Arthropoda	Insecta	Lepidoptera	Tridentaformidae			Tridentaforma			Davis-, 1978	Tridentaforma	Morphology	genus	Spencer K. Monckton	id-date: Nov 2024|mn: Tridentaforma browncopper						Vouchered:Registered Collection	inv whole voucher					2023-08-29	2023-09-11			Reference	516	Canada	CA	British Columbia		Undisturbed Reference
BCMIN15924-24	CBG-A28870-D05	BCT23#0140	CBG-A28870-D05	BCMIN15924-24.COI-5P	20837564	2024-02-05	BOLD:AFK8960	2023-10-27	BIOUG	Centre for Biodiversity Genomics	139941	Animalia	Arthropoda	Insecta	Lepidoptera	Tridentaformidae			Tridentaforma			Davis-, 1978	Tridentaforma	Morphology	genus	Spencer K. Monckton	id-date: Nov 2024|mn: Tridentaforma browncopper						Vouchered:Registered Collection	inv whole voucher					2023-08-29	2023-09-11			Reference	516	Canada	CA	British Columbia		Undisturbed Reference
BCMIN18571-24	CBG-A28898-C04	BCT23#0176	CBG-A28898-C04	BCMIN18571-24.COI-5P	20842117	2024-02-05	BOLD:AFK8960	2023-10-27	BIOUG	Centre for Biodiversity Genomics	139941	Animalia	Arthropoda	Insecta	Lepidoptera	Tridentaformidae			Tridentaforma			Davis-, 1978	Tridentaforma	Morphology	genus	Spencer K. Monckton	id-date: Nov 2024|mn: Tridentaforma browncopper						Vouchered:Registered Collection	inv whole voucher					2023-08-16	2023-08-29			Reference	516	Canada	CA	British Columbia		Undisturbed Reference
BCMIN5947-23	CBG-A18319-E10	BCT23#0135	CBG-A18319-E10	BCMIN5947-23.COI-5P	19136151	2023-10-05	BOLD:AFK8960	2023-10-27	BIOUG	Centre for Biodiversity Genomics	139941	Animalia	Arthropoda	Insecta	Lepidoptera	Tridentaformidae			Tridentaforma			Davis-, 1978	Tridentaforma	Morphology	genus	Spencer K. Monckton	id-date: Feb 2024|mn: Tridentaforma browncopper						Vouchered:Registered Collection	inv whole voucher					2023-09-11	2023-09-25			Reference	516	Canada	CA	British Columbia		Undisturbed Reference
BCMIN4716-23	CBG-A17481-F02	BCT23#0141	CBG-A17481-F02	BCMIN4716-23.COI-5P	18950269	2023-09-19	BOLD:AFK8960	2023-10-27	BIOUG	Centre for Biodiversity Genomics	139941	Animalia	Arthropoda	Insecta	Lepidoptera	Tridentaformidae			Tridentaforma			Davis-, 1978	Tridentaforma	Morphology	genus	Spencer K. Monckton	id-date: Feb 2024|mn: Tridentaforma browncopper						Vouchered:Registered Collection	inv whole voucher					2023-08-29	2023-09-11			Reference	516	Canada	CA	British Columbia		Undisturbed Reference
BCMIN14672-24	CBG-A28857-B12	BCT23#0139	CBG-A28857-B12	BCMIN14672-24.COI-5P	20809359	2024-02-01	BOLD:AFK8960	2023-10-27	BIOUG	Centre for Biodiversity Genomics	139941	Animalia	Arthropoda	Insecta	Lepidoptera	Tridentaformidae			Tridentaforma			Davis-, 1978	Tridentaforma	Morphology	genus	Spencer K. Monckton	id-date: Nov 2024|mn: Tridentaforma browncopper						Vouchered:Registered Collection	inv whole voucher					2023-08-28	2023-09-11			Reference	516	Canada	CA	British Columbia		Undisturbed Reference
BCMIN7663-23	CBG-A18330-H05	BCT23#0134	CBG-A18330-H05	BCMIN7663-23.COI-5P	19137876	2023-10-05	BOLD:AFK8960	2023-10-27	BIOUG	Centre for Biodiversity Genomics	139941	Animalia	Arthropoda	Insecta	Lepidoptera	Tridentaformidae			Tridentaforma			Davis-, 1978	Tridentaforma	Morphology	genus	Spencer K. Monckton	id-date: Feb 2024|mn: Tridentaforma browncopper						Vouchered:Registered Collection	inv whole voucher					2023-09-11	2023-09-25			Reference	516	Canada	CA	British Columbia		Undisturbed Reference
LNAUX106-18	CCDB-30455-A11		USNM ENT 01453897	LNAUX106-18.COI-5P	9398202	2018-10-02	BOLD:AED1619	2020-06-12	USNM	Smithsonian Institution, National Museum of Natural History	139942	Animalia	Arthropoda	Insecta	Lepidoptera	Tridentaformidae			Tridentaforma	Tridentaforma fuscoleuca		Braun, 1923	Tridentaforma fuscoleuca		species	Don R. Davis	See Davis 1978: 147 for taxonomic notes	F	S				Vouchered:Registered Collection	inv leg				J.A. Powell	1967-07-01					595	United States	US	California	El Dorado County
BCMIN15933-24	CBG-A28870-E02	BCT23#0140	CBG-A28870-E02	BCMIN15933-24.COI-5P	20837573	2024-02-05	BOLD:AFK8960	2023-10-27	BIOUG	Centre for Biodiversity Genomics	139941	Animalia	Arthropoda	Insecta	Lepidoptera	Tridentaformidae			Tridentaforma			Davis-, 1978	Tridentaforma	Morphology	genus	Spencer K. Monckton	id-date: Nov 2024|mn: Tridentaforma browncopper						Vouchered:Registered Collection	inv whole voucher					2023-08-29	2023-09-11			Reference	516	Canada	CA	British Columbia		Undisturbed Reference
BCMIN5278-23	CBG-A17480-E06	BCT23#0140	CBG-A17480-E06	BCMIN5278-23.COI-5P	18950941	2023-09-19	BOLD:AFK8960	2023-10-27	BIOUG	Centre for Biodiversity Genomics	139941	Animalia	Arthropoda	Insecta	Lepidoptera	Tridentaformidae			Tridentaforma			Davis-, 1978	Tridentaforma	Morphology	genus	Spencer K. Monckton	id-date: Feb 2024|mn: Tridentaforma browncopper						Vouchered:Registered Collection	inv whole voucher					2023-08-29	2023-09-11			Reference	516	Canada	CA	British Columbia		Undisturbed Reference
BCMIN7922-23	CBG-A18334-F03	BCT23#0136	CBG-A18334-F03	BCMIN7922-23.COI-5P	19138135	2023-10-05	BOLD:AFK8960	2023-10-27	BIOUG	Centre for Biodiversity Genomics	139941	Animalia	Arthropoda	Insecta	Lepidoptera	Tridentaformidae			Tridentaforma			Davis-, 1978	Tridentaforma	Morphology	genus	Spencer K. Monckton	id-date: Feb 2024|mn: Tridentaforma browncopper						Vouchered:Registered Collection	inv whole voucher					2023-09-11	2023-09-25			Reference	516	Canada	CA	British Columbia		Undisturbed Reference
BCMIN18483-24	CBG-A28897-C11	BCT23#0176	CBG-A28897-C11	BCMIN18483-24.COI-5P	20842029	2024-02-05			BIOUG	Centre for Biodiversity Genomics	139941	Animalia	Arthropoda	Insecta	Lepidoptera	Tridentaformidae			Tridentaforma			Davis-, 1978	Tridentaforma	Morphology	genus	Spencer K. Monckton	id-date: Nov 2024|mn: Tridentaforma browncopper						Vouchered:Registered Collection	inv whole voucher					2023-08-16	2023-08-29			Reference	516	Canada	CA	British Columbia		Undisturbed Reference
LNAUT094-14	CCDB-22939-H11		USNM ENT 00907545	LNAUT094-14.COI-5P	4540019	2014-05-15			USNM	Smithsonian Institution, National Museum of Natural History	139942	Animalia	Arthropoda	Insecta	Lepidoptera	Tridentaformidae			Tridentaforma	Tridentaforma fuscoleuca		Braun, 1923	Tridentaforma fuscoleuca		species	Don R. Davis		F					Vouchered:Registered Collection	Tissue				J.A. Powell, J.W. Brown	1986-04-11	1986-04-12				619	United States	US	Arizona	Mohave County
BCMIN7653-23	CBG-A18330-G07	BCT23#0134	CBG-A18330-G07	BCMIN7653-23.COI-5P	19137866	2023-10-05	BOLD:AFK8960	2023-10-27	BIOUG	Centre for Biodiversity Genomics	139941	Animalia	Arthropoda	Insecta	Lepidoptera	Tridentaformidae			Tridentaforma			Davis-, 1978	Tridentaforma	Morphology	genus	Spencer K. Monckton	id-date: Feb 2024|mn: Tridentaforma browncopper						Vouchered:Registered Collection	inv whole voucher					2023-09-11	2023-09-25			Reference	516	Canada	CA	British Columbia		Undisturbed Reference
BCMIN4581-23	CBG-A17479-B10	BCT23#0139	CBG-A17479-B10	BCMIN4581-23.COI-5P	18950134	2023-09-19	BOLD:AFK8960	2023-10-27	BIOUG	Centre for Biodiversity Genomics	139941	Animalia	Arthropoda	Insecta	Lepidoptera	Tridentaformidae			Tridentaforma			Davis-, 1978	Tridentaforma	Morphology	genus	Spencer K. Monckton	id-date: Feb 2024|mn: Tridentaforma browncopper						Vouchered:Registered Collection	inv whole voucher					2023-08-28	2023-09-11			Reference	516	Canada	CA	British Columbia		Undisturbed Reference
MNAS035-19	CNCLEP00208688		CNCLEP00208688	MNAS035-19.COI-5P	9803041	2019-02-14	BOLD:ADT2118	2019-05-06	CNC	Canadian National Collection of Insects, Arachnids and Nematodes	139941	Animalia	Arthropoda	Insecta	Lepidoptera	Tridentaformidae			Tridentaforma			Davis-, 1978	Tridentaforma		genus	Jean-Francois Landry		M		adult								Libby Avis	2018-03-19					516	Canada	CA	British Columbia		Vancouver Island, Alberni Valley
BCMIN18287-24	CBG-A28895-C05	BCT23#0175	CBG-A28895-C05	BCMIN18287-24.COI-5P	20841833	2024-02-05	BOLD:AFK8960	2023-10-27	BIOUG	Centre for Biodiversity Genomics	139941	Animalia	Arthropoda	Insecta	Lepidoptera	Tridentaformidae			Tridentaforma			Davis-, 1978	Tridentaforma	Morphology	genus	Spencer K. Monckton	id-date: Nov 2024|mn: Tridentaforma browncopper						Vouchered:Registered Collection	inv whole voucher					2023-08-16	2023-08-29			Reference	516	Canada	CA	British Columbia		Undisturbed Reference
CISSB9145-23	CBG-A13341-B08	CIBI00537	CBG-A13341-B08	CISSB9145-23.COI-5P	18904867	2023-09-14	BOLD:AAU7622	2011-07-05	BIOUG	Centre for Biodiversity Genomics	139941	Animalia	Arthropoda	Insecta	Lepidoptera	Tridentaformidae			Tridentaforma			Davis-, 1978	Tridentaforma	Image and sequence based	genus	Spencer K. Monckton	id-date: Oct 2024|ca: Tridentaforma sp. 3	F			Snapshot		Vouchered:Registered Collection	inv leg				Korneyev, Severyn; Maples, Benjamin	2023-05-26					595	United States	US	California	Nevada Co.
BCMIN5311-23	CBG-A17480-H03	BCT23#0140	CBG-A17480-H03	BCMIN5311-23.COI-5P	18950974	2023-09-19	BOLD:AFK8960	2023-10-27	BIOUG	Centre for Biodiversity Genomics	139941	Animalia	Arthropoda	Insecta	Lepidoptera	Tridentaformidae			Tridentaforma			Davis-, 1978	Tridentaforma	Morphology	genus	Spencer K. Monckton	id-date: Feb 2024|mn: Tridentaforma browncopper						Vouchered:Registered Collection	inv whole voucher					2023-08-29	2023-09-11			Reference	516	Canada	CA	British Columbia		Undisturbed Reference
BCMIN18532-24	CBG-A28897-G12	BCT23#0176	CBG-A28897-G12	BCMIN18532-24.COI-5P	20842078	2024-02-05	BOLD:AFK8960	2023-10-27	BIOUG	Centre for Biodiversity Genomics	139941	Animalia	Arthropoda	Insecta	Lepidoptera	Tridentaformidae			Tridentaforma			Davis-, 1978	Tridentaforma	Morphology	genus	Spencer K. Monckton	id-date: Nov 2024|mn: Tridentaforma browncopper						Vouchered:Registered Collection	inv whole voucher					2023-08-16	2023-08-29			Reference	516	Canada	CA	British Columbia		Undisturbed Reference
BCMIN15767-24	CBG-A28868-G02	BCT23#0140	CBG-A28868-G02	BCMIN15767-24.COI-5P	20837407	2024-02-05	BOLD:AFK8960	2023-10-27	BIOUG	Centre for Biodiversity Genomics	139941	Animalia	Arthropoda	Insecta	Lepidoptera	Tridentaformidae			Tridentaforma			Davis-, 1978	Tridentaforma	Morphology	genus	Spencer K. Monckton	id-date: Nov 2024|mn: Tridentaforma browncopper						Vouchered:Registered Collection	inv whole voucher					2023-08-29	2023-09-11			Reference	516	Canada	CA	British Columbia		Undisturbed Reference
BCMIN11656-24	CBG-A28825-D12	BCT23#0014	CBG-A28825-D12	BCMIN11656-24.COI-5P	20781119	2024-01-31	BOLD:AFK8960	2023-10-27	BIOUG	Centre for Biodiversity Genomics	139941	Animalia	Arthropoda	Insecta	Lepidoptera	Tridentaformidae			Tridentaforma			Davis-, 1978	Tridentaforma	Morphology	genus	Spencer K. Monckton	id-date: Nov 2024|mn: Tridentaforma browncopper						Vouchered:Registered Collection	inv whole voucher					2023-08-28	2023-09-11			Tailings Pond	516	Canada	CA	British Columbia		Highmont Tailings
BCMIN33426-25	CBG-A61849-A05	BCT23#0087	CBG-A61849-A05	BCMIN33426-25.COI-5P	26608108	2025-01-07	BOLD:AFK8960	2023-10-27	BIOUG	Centre for Biodiversity Genomics	139941	Animalia	Arthropoda	Insecta	Lepidoptera	Tridentaformidae			Tridentaforma			Davis-, 1978	Tridentaforma	BOLD Sequence Classifier	genus		image classification: ViT-P16-224 V3: Lepidoptera				Maturing Seral		Vouchered:Registered Collection	inv whole voucher					2024-09-10	2024-09-23			Reference	516	Canada	CA	British Columbia		Undisturbed Reference
BCMIN15729-24	CBG-A28868-C12	BCT23#0140	CBG-A28868-C12	BCMIN15729-24.COI-5P	20837369	2024-02-05	BOLD:AFK8960	2023-10-27	BIOUG	Centre for Biodiversity Genomics	139941	Animalia	Arthropoda	Insecta	Lepidoptera	Tridentaformidae			Tridentaforma			Davis-, 1978	Tridentaforma	Morphology	genus	Spencer K. Monckton	id-date: Nov 2024|mn: Tridentaforma browncopper						Vouchered:Registered Collection	inv whole voucher					2023-08-29	2023-09-11			Reference	516	Canada	CA	British Columbia		Undisturbed Reference
BCMIN15701-24	CBG-A28868-A08	BCT23#0140	CBG-A28868-A08	BCMIN15701-24.COI-5P	20837341	2024-02-05	BOLD:AFK8960	2023-10-27	BIOUG	Centre for Biodiversity Genomics	139941	Animalia	Arthropoda	Insecta	Lepidoptera	Tridentaformidae			Tridentaforma			Davis-, 1978	Tridentaforma	Morphology	genus	Spencer K. Monckton	id-date: Nov 2024|mn: Tridentaforma browncopper						Vouchered:Registered Collection	inv whole voucher					2023-08-29	2023-09-11			Reference	516	Canada	CA	British Columbia		Undisturbed Reference
BCMIN18686-24	CBG-A28899-D12	BCT23#0176	CBG-A28899-D12	BCMIN18686-24.COI-5P	20842232	2024-02-05	BOLD:AFK8960	2023-10-27	BIOUG	Centre for Biodiversity Genomics	139941	Animalia	Arthropoda	Insecta	Lepidoptera	Tridentaformidae			Tridentaforma			Davis-, 1978	Tridentaforma	Morphology	genus	Spencer K. Monckton	id-date: Nov 2024|mn: Tridentaforma browncopper						Vouchered:Registered Collection	inv whole voucher					2023-08-16	2023-08-29			Reference	516	Canada	CA	British Columbia		Undisturbed Reference
BCMIN3367-23	CBG-A16643-D07	BCT23#0175	CBG-A16643-D07	BCMIN3367-23.COI-5P	18867266	2023-09-08	BOLD:AFK8960	2023-10-27	BIOUG	Centre for Biodiversity Genomics	139941	Animalia	Arthropoda	Insecta	Lepidoptera	Tridentaformidae			Tridentaforma			Davis-, 1978	Tridentaforma	Morphology	genus	Spencer K. Monckton	id-date: Feb 2024|mn: Tridentaforma browncopper						Vouchered:Registered Collection	inv whole voucher					2023-08-16	2023-08-29			Reference	516	Canada	CA	British Columbia		Undisturbed Reference
BCMIN4631-23	CBG-A17479-F12	BCT23#0139	CBG-A17479-F12	BCMIN4631-23.COI-5P	18950184	2023-09-19	BOLD:AFK8960	2023-10-27	BIOUG	Centre for Biodiversity Genomics	139941	Animalia	Arthropoda	Insecta	Lepidoptera	Tridentaformidae			Tridentaforma			Davis-, 1978	Tridentaforma	Morphology	genus	Spencer K. Monckton	id-date: Feb 2024|mn: Tridentaforma browncopper						Vouchered:Registered Collection	inv whole voucher					2023-08-28	2023-09-11			Reference	516	Canada	CA	British Columbia		Undisturbed Reference
BCMIN15914-24	CBG-A28870-C07	BCT23#0140	CBG-A28870-C07	BCMIN15914-24.COI-5P	20837554	2024-02-05	BOLD:AFK8960	2023-10-27	BIOUG	Centre for Biodiversity Genomics	139941	Animalia	Arthropoda	Insecta	Lepidoptera	Tridentaformidae			Tridentaforma			Davis-, 1978	Tridentaforma	Morphology	genus	Spencer K. Monckton	id-date: Nov 2024|mn: Tridentaforma browncopper						Vouchered:Registered Collection	inv whole voucher					2023-08-29	2023-09-11			Reference	516	Canada	CA	British Columbia		Undisturbed Reference
BCMIN7631-23	CBG-A18330-E09	BCT23#0134	CBG-A18330-E09	BCMIN7631-23.COI-5P	19137844	2023-10-05	BOLD:AFK8960	2023-10-27	BIOUG	Centre for Biodiversity Genomics	139941	Animalia	Arthropoda	Insecta	Lepidoptera	Tridentaformidae			Tridentaforma			Davis-, 1978	Tridentaforma	Morphology	genus	Spencer K. Monckton	id-date: Feb 2024|mn: Tridentaforma browncopper						Vouchered:Registered Collection	inv whole voucher					2023-09-11	2023-09-25			Reference	516	Canada	CA	British Columbia		Undisturbed Reference
BCMIN7939-23	CBG-A18334-G08	BCT23#0136	CBG-A18334-G08	BCMIN7939-23.COI-5P	19138152	2023-10-05	BOLD:AFK8960	2023-10-27	BIOUG	Centre for Biodiversity Genomics	139941	Animalia	Arthropoda	Insecta	Lepidoptera	Tridentaformidae			Tridentaforma			Davis-, 1978	Tridentaforma	Morphology	genus	Spencer K. Monckton	id-date: Feb 2024|mn: Tridentaforma browncopper						Vouchered:Registered Collection	inv whole voucher					2023-09-11	2023-09-25			Reference	516	Canada	CA	British Columbia		Undisturbed Reference
BCMIN3765-23	CBG-A16640-F01	BCT23#0176	CBG-A16640-F01	BCMIN3765-23.COI-5P	18876869	2023-09-11	BOLD:AFK8960	2023-10-27	BIOUG	Centre for Biodiversity Genomics	139941	Animalia	Arthropoda	Insecta	Lepidoptera	Tridentaformidae			Tridentaforma			Davis-, 1978	Tridentaforma	Morphology	genus	Spencer K. Monckton	id-date: Feb 2024|mn: Tridentaforma browncopper						Vouchered:Registered Collection	inv whole voucher					2023-08-16	2023-08-29			Reference	516	Canada	CA	British Columbia		Undisturbed Reference
BCMIN5634-23	CBG-A17486-C06	BCT23#0011	CBG-A17486-C06	BCMIN5634-23.COI-5P	18951297	2023-09-19	BOLD:AFK8960	2023-10-27	BIOUG	Centre for Biodiversity Genomics	139941	Animalia	Arthropoda	Insecta	Lepidoptera	Tridentaformidae			Tridentaforma			Davis-, 1978	Tridentaforma	Morphology	genus	Spencer K. Monckton	id-date: Feb 2024|mn: Tridentaforma browncopper						Vouchered:Registered Collection	inv whole voucher					2023-08-28	2023-09-11			Waste Rock	516	Canada	CA	British Columbia		Valley South Dump
BCMIN7620-23	CBG-A18330-D10	BCT23#0134	CBG-A18330-D10	BCMIN7620-23.COI-5P	19137833	2023-10-05	BOLD:AFK8960	2023-10-27	BIOUG	Centre for Biodiversity Genomics	139941	Animalia	Arthropoda	Insecta	Lepidoptera	Tridentaformidae			Tridentaforma			Davis-, 1978	Tridentaforma	Morphology	genus	Spencer K. Monckton	id-date: Feb 2024|mn: Tridentaforma browncopper						Vouchered:Registered Collection	inv whole voucher					2023-09-11	2023-09-25			Reference	516	Canada	CA	British Columbia		Undisturbed Reference
BCMIN15738-24	CBG-A28868-D09	BCT23#0140	CBG-A28868-D09	BCMIN15738-24.COI-5P	20837378	2024-02-05	BOLD:AFK8960	2023-10-27	BIOUG	Centre for Biodiversity Genomics	139941	Animalia	Arthropoda	Insecta	Lepidoptera	Tridentaformidae			Tridentaforma			Davis-, 1978	Tridentaforma	Morphology	genus	Spencer K. Monckton	id-date: Nov 2024|mn: Tridentaforma browncopper						Vouchered:Registered Collection	inv whole voucher					2023-08-29	2023-09-11			Reference	516	Canada	CA	British Columbia		Undisturbed Reference
BCMIN16092-24	CBG-A28872-B07	BCT23#0141	CBG-A28872-B07	BCMIN16092-24.COI-5P	20837732	2024-02-05	BOLD:AFK8960	2023-10-27	BIOUG	Centre for Biodiversity Genomics	139941	Animalia	Arthropoda	Insecta	Lepidoptera	Tridentaformidae			Tridentaforma			Davis-, 1978	Tridentaforma	Morphology	genus	Spencer K. Monckton	id-date: Nov 2024|mn: Tridentaforma browncopper						Vouchered:Registered Collection	inv whole voucher					2023-08-29	2023-09-11			Reference	516	Canada	CA	British Columbia		Undisturbed Reference
BCMIN18668-24	CBG-A28899-C06	BCT23#0176	CBG-A28899-C06	BCMIN18668-24.COI-5P	20842214	2024-02-05	BOLD:AFK8960	2023-10-27	BIOUG	Centre for Biodiversity Genomics	139941	Animalia	Arthropoda	Insecta	Lepidoptera	Tridentaformidae			Tridentaforma			Davis-, 1978	Tridentaforma	Morphology	genus	Spencer K. Monckton	id-date: Nov 2024|mn: Tridentaforma browncopper						Vouchered:Registered Collection	inv whole voucher					2023-08-16	2023-08-29			Reference	516	Canada	CA	British Columbia		Undisturbed Reference
BCMIN16251-24	CBG-A28873-G11	BCT23#0141	CBG-A28873-G11	BCMIN16251-24.COI-5P	20837891	2024-02-05	BOLD:AFK8960	2023-10-27	BIOUG	Centre for Biodiversity Genomics	139941	Animalia	Arthropoda	Insecta	Lepidoptera	Tridentaformidae			Tridentaforma			Davis-, 1978	Tridentaforma	Morphology	genus	Spencer K. Monckton	id-date: Nov 2024|mn: Tridentaforma browncopper						Vouchered:Registered Collection	inv whole voucher					2023-08-29	2023-09-11			Reference	516	Canada	CA	British Columbia		Undisturbed Reference
BCMIN7578-23	CBG-A18330-A04	BCT23#0134	CBG-A18330-A04	BCMIN7578-23.COI-5P	19137791	2023-10-05	BOLD:AFK8960	2023-10-27	BIOUG	Centre for Biodiversity Genomics	139941	Animalia	Arthropoda	Insecta	Lepidoptera	Tridentaformidae			Tridentaforma			Davis-, 1978	Tridentaforma	Morphology	genus	Spencer K. Monckton	id-date: Feb 2024|mn: Tridentaforma browncopper						Vouchered:Registered Collection	inv whole voucher					2023-09-11	2023-09-25			Reference	516	Canada	CA	British Columbia		Undisturbed Reference
BCMIN18320-24	CBG-A28895-F02	BCT23#0175	CBG-A28895-F02	BCMIN18320-24.COI-5P	20841866	2024-02-05	BOLD:AFK8960	2023-10-27	BIOUG	Centre for Biodiversity Genomics	139941	Animalia	Arthropoda	Insecta	Lepidoptera	Tridentaformidae			Tridentaforma			Davis-, 1978	Tridentaforma	Morphology	genus	Spencer K. Monckton	id-date: Nov 2024|mn: Tridentaforma browncopper						Vouchered:Registered Collection	inv whole voucher					2023-08-16	2023-08-29			Reference	516	Canada	CA	British Columbia		Undisturbed Reference
BCMIN31836-25	CBG-A61832-C06	BCT24#0006	CBG-A61832-C06	BCMIN31836-25.COI-5P	26604998	2025-01-07	BOLD:AFK8960	2023-10-27	BIOUG	Centre for Biodiversity Genomics	139941	Animalia	Arthropoda	Insecta	Lepidoptera	Tridentaformidae			Tridentaforma			Davis-, 1978	Tridentaforma	BOLD Sequence Classifier	genus		image classification: ViT-P16-224 V3: Lepidoptera				Maturing Seral		Vouchered:Registered Collection	inv whole voucher					2024-08-26	2024-09-10			Reference	516	Canada	CA	British Columbia		Undisturbed Reference
BCMIN15770-24	CBG-A28868-G05	BCT23#0140	CBG-A28868-G05	BCMIN15770-24.COI-5P	20837410	2024-02-05	BOLD:AFK8960	2023-10-27	BIOUG	Centre for Biodiversity Genomics	139941	Animalia	Arthropoda	Insecta	Lepidoptera	Tridentaformidae			Tridentaforma			Davis-, 1978	Tridentaforma	Morphology	genus	Spencer K. Monckton	id-date: Nov 2024|mn: Tridentaforma browncopper						Vouchered:Registered Collection	inv whole voucher					2023-08-29	2023-09-11			Reference	516	Canada	CA	British Columbia		Undisturbed Reference
CIOSH28457-23	CBG-A25023-H05	CIBI01084	CBG-A25023-H05	CIOSH28457-23.COI-5P	20384810	2023-12-21	BOLD:AAW8088	2011-07-27	BIOUG	Centre for Biodiversity Genomics	139941	Animalia	Arthropoda	Insecta	Lepidoptera	Tridentaformidae			Tridentaforma			Davis-, 1978	Tridentaforma	Morphology	genus	Spencer K. Monckton	id-date: Nov 2024|ca: Tridentaforma sp. 1	F			Observatory		Vouchered:Registered Collection	inv whole voucher				Elise Vasquez	2023-04-05	2023-04-18				595	United States	US	California	Monterey Co.
BCMIN3353-23	CBG-A16643-C05	BCT23#0175	CBG-A16643-C05	BCMIN3353-23.COI-5P	18867252	2023-09-08	BOLD:AFK8960	2023-10-27	BIOUG	Centre for Biodiversity Genomics	139941	Animalia	Arthropoda	Insecta	Lepidoptera	Tridentaformidae			Tridentaforma			Davis-, 1978	Tridentaforma	Morphology	genus	Spencer K. Monckton	id-date: Feb 2024|mn: Tridentaforma browncopper						Vouchered:Registered Collection	inv whole voucher					2023-08-16	2023-08-29			Reference	516	Canada	CA	British Columbia		Undisturbed Reference
BCMIN18376-24	CBG-A28896-B11	BCT23#0176	CBG-A28896-B11	BCMIN18376-24.COI-5P	20841922	2024-02-05	BOLD:AFK8960	2023-10-27	BIOUG	Centre for Biodiversity Genomics	139941	Animalia	Arthropoda	Insecta	Lepidoptera	Tridentaformidae			Tridentaforma			Davis-, 1978	Tridentaforma	Morphology	genus	Spencer K. Monckton	id-date: Nov 2024|mn: Tridentaforma browncopper						Vouchered:Registered Collection	inv whole voucher					2023-08-16	2023-08-29			Reference	516	Canada	CA	British Columbia		Undisturbed Reference
BCMIN5319-23	CBG-A17480-H11	BCT23#0140	CBG-A17480-H11	BCMIN5319-23.COI-5P	18950982	2023-09-19	BOLD:AFK8960	2023-10-27	BIOUG	Centre for Biodiversity Genomics	139941	Animalia	Arthropoda	Insecta	Lepidoptera	Tridentaformidae			Tridentaforma			Davis-, 1978	Tridentaforma	Morphology	genus	Spencer K. Monckton	id-date: Feb 2024|mn: Tridentaforma browncopper						Vouchered:Registered Collection	inv whole voucher					2023-08-29	2023-09-11			Reference	516	Canada	CA	British Columbia		Undisturbed Reference
BCMIN6053-23	CBG-A18321-F09	BCT23#0135	CBG-A18321-F09	BCMIN6053-23.COI-5P	19136257	2023-10-05	BOLD:AFK8960	2023-10-27	BIOUG	Centre for Biodiversity Genomics	139941	Animalia	Arthropoda	Insecta	Lepidoptera	Tridentaformidae			Tridentaforma			Davis-, 1978	Tridentaforma	Morphology	genus	Spencer K. Monckton	id-date: Feb 2024|mn: Tridentaforma browncopper						Vouchered:Registered Collection	inv whole voucher					2023-09-11	2023-09-25			Reference	516	Canada	CA	British Columbia		Undisturbed Reference
BCMIN18732-24	CBG-A28899-H10	BCT23#0176	CBG-A28899-H10	BCMIN18732-24.COI-5P	20842278	2024-02-05	BOLD:AFK8960	2023-10-27	BIOUG	Centre for Biodiversity Genomics	139941	Animalia	Arthropoda	Insecta	Lepidoptera	Tridentaformidae			Tridentaforma			Davis-, 1978	Tridentaforma	Morphology	genus	Spencer K. Monckton	id-date: Nov 2024|mn: Tridentaforma browncopper						Vouchered:Registered Collection	inv whole voucher					2023-08-16	2023-08-29			Reference	516	Canada	CA	British Columbia		Undisturbed Reference
BCMIN15480-24	CBG-A28865-F12	BCT23#0140	CBG-A28865-F12	BCMIN15480-24.COI-5P	20837120	2024-02-05	BOLD:AFK8960	2023-10-27	BIOUG	Centre for Biodiversity Genomics	139941	Animalia	Arthropoda	Insecta	Lepidoptera	Tridentaformidae			Tridentaforma			Davis-, 1978	Tridentaforma	Morphology	genus	Spencer K. Monckton	id-date: Nov 2024|mn: Tridentaforma browncopper						Vouchered:Registered Collection	inv whole voucher					2023-08-29	2023-09-11			Reference	516	Canada	CA	British Columbia		Undisturbed Reference
BCMIN32031-25	CBG-A61834-C11	BCT24#0006	CBG-A61834-C11	BCMIN32031-25.COI-5P	26605193	2025-01-07	BOLD:AFK8960	2023-10-27	BIOUG	Centre for Biodiversity Genomics	139941	Animalia	Arthropoda	Insecta	Lepidoptera	Tridentaformidae			Tridentaforma			Davis-, 1978	Tridentaforma	BOLD Sequence Classifier	genus		image classification: ViT-P16-224 V3: Lepidoptera				Maturing Seral		Vouchered:Registered Collection	inv whole voucher					2024-08-26	2024-09-10			Reference	516	Canada	CA	British Columbia		Undisturbed Reference
BCMIN6076-23	CBG-A18321-H08	BCT23#0135	CBG-A18321-H08	BCMIN6076-23.COI-5P	19136280	2023-10-05	BOLD:AFK8960	2023-10-27	BIOUG	Centre for Biodiversity Genomics	139941	Animalia	Arthropoda	Insecta	Lepidoptera	Tridentaformidae			Tridentaforma			Davis-, 1978	Tridentaforma	Morphology	genus	Spencer K. Monckton	id-date: Feb 2024|mn: Tridentaforma browncopper						Vouchered:Registered Collection	inv whole voucher					2023-09-11	2023-09-25			Reference	516	Canada	CA	British Columbia		Undisturbed Reference
BCMIN7924-23	CBG-A18334-F05	BCT23#0136	CBG-A18334-F05	BCMIN7924-23.COI-5P	19138137	2023-10-05	BOLD:AFK8960	2023-10-27	BIOUG	Centre for Biodiversity Genomics	139941	Animalia	Arthropoda	Insecta	Lepidoptera	Tridentaformidae			Tridentaforma			Davis-, 1978	Tridentaforma	Morphology	genus	Spencer K. Monckton	id-date: Feb 2024|mn: Tridentaforma browncopper						Vouchered:Registered Collection	inv whole voucher					2023-09-11	2023-09-25			Reference	516	Canada	CA	British Columbia		Undisturbed Reference
MNAP1071-13	CNCLEP00099229	CNCLEP00099229	CNCLEP00099229	MNAP1071-13.COI-5P	3299587	2013-05-09			CNC	Canadian National Collection of Insects, Arachnids and Nematodes	139941	Animalia	Arthropoda	Insecta	Lepidoptera	Tridentaformidae			Tridentaforma			Davis-, 1978	Tridentaforma		genus	Jean-Francois Landry		M				day: `Greya ? Obscura det. B. Landry 1996``						B. Landry	1996-02-23					595	United States	US	California	Mendocino	3 mi NE Hwy 1
BCMIN16250-24	CBG-A28873-G10	BCT23#0141	CBG-A28873-G10	BCMIN16250-24.COI-5P	20837890	2024-02-05	BOLD:AFK8960	2023-10-27	BIOUG	Centre for Biodiversity Genomics	139941	Animalia	Arthropoda	Insecta	Lepidoptera	Tridentaformidae			Tridentaforma			Davis-, 1978	Tridentaforma	Morphology	genus	Spencer K. Monckton	id-date: Nov 2024|mn: Tridentaforma browncopper						Vouchered:Registered Collection	inv whole voucher					2023-08-29	2023-09-11			Reference	516	Canada	CA	British Columbia		Undisturbed Reference
BCMIN5975-23	CBG-A18319-H02	BCT23#0135	CBG-A18319-H02	BCMIN5975-23.COI-5P	19136179	2023-10-05	BOLD:AFK8960	2023-10-27	BIOUG	Centre for Biodiversity Genomics	139941	Animalia	Arthropoda	Insecta	Lepidoptera	Tridentaformidae			Tridentaforma			Davis-, 1978	Tridentaforma	Morphology	genus	Spencer K. Monckton	id-date: Feb 2024|mn: Tridentaforma browncopper						Vouchered:Registered Collection	inv whole voucher					2023-09-11	2023-09-25			Reference	516	Canada	CA	British Columbia		Undisturbed Reference
BCMIN4691-23	CBG-A17481-D01	BCT23#0141	CBG-A17481-D01	BCMIN4691-23.COI-5P	18950244	2023-09-19	BOLD:AFK8960	2023-10-27	BIOUG	Centre for Biodiversity Genomics	139941	Animalia	Arthropoda	Insecta	Lepidoptera	Tridentaformidae			Tridentaforma			Davis-, 1978	Tridentaforma	Morphology	genus	Spencer K. Monckton	id-date: Feb 2024|mn: Tridentaforma browncopper						Vouchered:Registered Collection	inv whole voucher					2023-08-29	2023-09-11			Reference	516	Canada	CA	British Columbia		Undisturbed Reference
BCMIN18587-24	CBG-A28898-D08	BCT23#0176	CBG-A28898-D08	BCMIN18587-24.COI-5P	20842133	2024-02-05	BOLD:AFK8960	2023-10-27	BIOUG	Centre for Biodiversity Genomics	139941	Animalia	Arthropoda	Insecta	Lepidoptera	Tridentaformidae			Tridentaforma			Davis-, 1978	Tridentaforma	Morphology	genus	Spencer K. Monckton	id-date: Nov 2024|mn: Tridentaforma browncopper						Vouchered:Registered Collection	inv whole voucher					2023-08-16	2023-08-29			Reference	516	Canada	CA	British Columbia		Undisturbed Reference
BCMIN13883-24	CBG-A28848-H06	BCT23#0138	CBG-A28848-H06	BCMIN13883-24.COI-5P	20808569	2024-02-01	BOLD:AFK8960	2023-10-27	BIOUG	Centre for Biodiversity Genomics	139941	Animalia	Arthropoda	Insecta	Lepidoptera	Tridentaformidae			Tridentaforma			Davis-, 1978	Tridentaforma	Morphology	genus	Spencer K. Monckton	id-date: Nov 2024|mn: Tridentaforma browncopper						Vouchered:Registered Collection	inv whole voucher					2023-08-28	2023-09-11			Reference	516	Canada	CA	British Columbia		Forest fire impacted
GMLC413-11	2011GM-0109	2011GM-0109		GMLC413-11.COI-5P	2046397	2011-06-28	BOLD:AAW8088	2011-07-27		Centre for Biodiversity Genomics	139942	Animalia	Arthropoda	Insecta	Lepidoptera	Tridentaformidae			Tridentaforma	Tridentaforma fuscoleuca		Braun, 1923	Tridentaforma fuscoleuca		species	Gary McDonald		F	S	A		~10mm wingspan, dried whole insect						Gary McDonald	2011-04-03					595	United States	US	California	San Benito Co.	Aromas
BCMIN18398-24	CBG-A28896-D09	BCT23#0176	CBG-A28896-D09	BCMIN18398-24.COI-5P	20841944	2024-02-05	BOLD:AFK8960	2023-10-27	BIOUG	Centre for Biodiversity Genomics	139941	Animalia	Arthropoda	Insecta	Lepidoptera	Tridentaformidae			Tridentaforma			Davis-, 1978	Tridentaforma	Morphology	genus	Spencer K. Monckton	id-date: Nov 2024|mn: Tridentaforma browncopper						Vouchered:Registered Collection	inv whole voucher					2023-08-16	2023-08-29			Reference	516	Canada	CA	British Columbia		Undisturbed Reference
BCMIN7616-23	CBG-A18330-D06	BCT23#0134	CBG-A18330-D06	BCMIN7616-23.COI-5P	19137829	2023-10-05	BOLD:AFK8960	2023-10-27	BIOUG	Centre for Biodiversity Genomics	139941	Animalia	Arthropoda	Insecta	Lepidoptera	Tridentaformidae			Tridentaforma			Davis-, 1978	Tridentaforma	Morphology	genus	Spencer K. Monckton	id-date: Feb 2024|mn: Tridentaforma browncopper						Vouchered:Registered Collection	inv whole voucher					2023-09-11	2023-09-25			Reference	516	Canada	CA	British Columbia		Undisturbed Reference
BCMIN15778-24	CBG-A28868-H01	BCT23#0140	CBG-A28868-H01	BCMIN15778-24.COI-5P	20837418	2024-02-05	BOLD:AFK8960	2023-10-27	BIOUG	Centre for Biodiversity Genomics	139941	Animalia	Arthropoda	Insecta	Lepidoptera	Tridentaformidae			Tridentaforma			Davis-, 1978	Tridentaforma	Morphology	genus	Spencer K. Monckton	id-date: Nov 2024|mn: Tridentaforma browncopper						Vouchered:Registered Collection	inv whole voucher					2023-08-29	2023-09-11			Reference	516	Canada	CA	British Columbia		Undisturbed Reference
BCMIN14675-24	CBG-A28857-C03	BCT23#0139	CBG-A28857-C03	BCMIN14675-24.COI-5P	20809362	2024-02-01	BOLD:AFK8960	2023-10-27	BIOUG	Centre for Biodiversity Genomics	139941	Animalia	Arthropoda	Insecta	Lepidoptera	Tridentaformidae			Tridentaforma			Davis-, 1978	Tridentaforma	Morphology	genus	Spencer K. Monckton	id-date: Nov 2024|mn: Tridentaforma browncopper						Vouchered:Registered Collection	inv whole voucher					2023-08-28	2023-09-11			Reference	516	Canada	CA	British Columbia		Undisturbed Reference
BCMIN16253-24	CBG-A28873-H01	BCT23#0141	CBG-A28873-H01	BCMIN16253-24.COI-5P	20837893	2024-02-05	BOLD:AFK8960	2023-10-27	BIOUG	Centre for Biodiversity Genomics	139941	Animalia	Arthropoda	Insecta	Lepidoptera	Tridentaformidae			Tridentaforma			Davis-, 1978	Tridentaforma	Morphology	genus	Spencer K. Monckton	id-date: Nov 2024|mn: Tridentaforma browncopper						Vouchered:Registered Collection	inv whole voucher					2023-08-29	2023-09-11			Reference	516	Canada	CA	British Columbia		Undisturbed Reference
BCMIN15488-24	CBG-A28865-G08	BCT23#0140	CBG-A28865-G08	BCMIN15488-24.COI-5P	20837128	2024-02-05	BOLD:AFK8960	2023-10-27	BIOUG	Centre for Biodiversity Genomics	139941	Animalia	Arthropoda	Insecta	Lepidoptera	Tridentaformidae			Tridentaforma			Davis-, 1978	Tridentaforma	Morphology	genus	Spencer K. Monckton	id-date: Nov 2024|mn: Tridentaforma browncopper						Vouchered:Registered Collection	inv whole voucher					2023-08-29	2023-09-11			Reference	516	Canada	CA	British Columbia		Undisturbed Reference
BCMIN5873-23	CBG-A18317-G07	BCT23#0047	CBG-A18317-G07	BCMIN5873-23.COI-5P	19136077	2023-10-05	BOLD:AFK8960	2023-10-27	BIOUG	Centre for Biodiversity Genomics	139941	Animalia	Arthropoda	Insecta	Lepidoptera	Tridentaformidae			Tridentaforma			Davis-, 1978	Tridentaforma	Morphology	genus	Spencer K. Monckton	id-date: Feb 2024|mn: Tridentaforma browncopper						Vouchered:Registered Collection	inv whole voucher					2023-09-11	2023-09-25			Waste Rock	516	Canada	CA	British Columbia		Valley South Dump
BCMIN7894-23	CBG-A18334-C11	BCT23#0136	CBG-A18334-C11	BCMIN7894-23.COI-5P	19138107	2023-10-05	BOLD:AFK8960	2023-10-27	BIOUG	Centre for Biodiversity Genomics	139941	Animalia	Arthropoda	Insecta	Lepidoptera	Tridentaformidae			Tridentaforma			Davis-, 1978	Tridentaforma	Morphology	genus	Spencer K. Monckton	id-date: Feb 2024|mn: Tridentaforma browncopper						Vouchered:Registered Collection	inv whole voucher					2023-09-11	2023-09-25			Reference	516	Canada	CA	British Columbia		Undisturbed Reference
BCMIN14735-24	CBG-A28857-H03	BCT23#0139	CBG-A28857-H03	BCMIN14735-24.COI-5P	20809422	2024-02-01	BOLD:AFK8960	2023-10-27	BIOUG	Centre for Biodiversity Genomics	139941	Animalia	Arthropoda	Insecta	Lepidoptera	Tridentaformidae			Tridentaforma			Davis-, 1978	Tridentaforma	Morphology	genus	Spencer K. Monckton	id-date: Nov 2024|mn: Tridentaforma browncopper						Vouchered:Registered Collection	inv whole voucher					2023-08-28	2023-09-11			Reference	516	Canada	CA	British Columbia		Undisturbed Reference
BCMIN7923-23	CBG-A18334-F04	BCT23#0136	CBG-A18334-F04	BCMIN7923-23.COI-5P	19138136	2023-10-05	BOLD:AFK8960	2023-10-27	BIOUG	Centre for Biodiversity Genomics	139941	Animalia	Arthropoda	Insecta	Lepidoptera	Tridentaformidae			Tridentaforma			Davis-, 1978	Tridentaforma	Morphology	genus	Spencer K. Monckton	id-date: Feb 2024|mn: Tridentaforma browncopper						Vouchered:Registered Collection	inv whole voucher					2023-09-11	2023-09-25			Reference	516	Canada	CA	British Columbia		Undisturbed Reference
MNAP1080-13	CNCLEP00099238	CNCLEP00099238	CNCLEP00099238	MNAP1080-13.COI-5P	3299596	2013-05-09	BOLD:AAW8088	2011-07-27	CNC	Canadian National Collection of Insects, Arachnids and Nematodes	139942	Animalia	Arthropoda	Insecta	Lepidoptera	Tridentaformidae			Tridentaforma	Tridentaforma fuscoleuca		Braun, 1923	Tridentaforma fuscoleuca		species	Vazrick Nazari						day: `Greya ? Obscura det. B. Landry 1997``							1996-03-23					595	United States	US	California	Mendocino	3 mi NE Hwy 1
MNAP979-13	CNCLEP00099137	CNCLEP00099137	CNCLEP00099137	MNAP979-13.COI-5P	3299495	2013-05-09	BOLD:AAU7622	2011-07-05	CNC	Canadian National Collection of Insects, Arachnids and Nematodes	139941	Animalia	Arthropoda	Insecta	Lepidoptera	Tridentaformidae			Tridentaforma			Davis-, 1978	Tridentaforma		genus	Jean-Francois Landry		M				`Pyramidobela agyrtodes ? Det. J.F. Landry 2013`, flying among manzanita							2008-03-28					591	United States	US	Utah	Zion National Park	Kolob Canyon
LNAUT093-14	CCDB-22939-H10		USNM ENT 00907544		4540018	2014-05-15			USNM	Smithsonian Institution, National Museum of Natural History	139942	Animalia	Arthropoda	Insecta	Lepidoptera	Tridentaformidae			Tridentaforma	Tridentaforma fuscoleuca		Braun, 1923	Tridentaforma fuscoleuca		species	Don R. Davis		M				178|9794	Vouchered:Registered Collection	Tissue				R.H.Leuschner	1984-05-02					619	United States	US	Arizona	Coconino County
BCMIN4597-23	CBG-A17479-D02	BCT23#0139	CBG-A17479-D02	BCMIN4597-23.COI-5P	18950150	2023-09-19	BOLD:AFK8960	2023-10-27	BIOUG	Centre for Biodiversity Genomics	139941	Animalia	Arthropoda	Insecta	Lepidoptera	Tridentaformidae			Tridentaforma			Davis-, 1978	Tridentaforma	Morphology	genus	Spencer K. Monckton	id-date: Feb 2024|mn: Tridentaforma browncopper						Vouchered:Registered Collection	inv whole voucher					2023-08-28	2023-09-11			Reference	516	Canada	CA	British Columbia		Undisturbed Reference
BCMIN15726-24	CBG-A28868-C09	BCT23#0140	CBG-A28868-C09	BCMIN15726-24.COI-5P	20837366	2024-02-05	BOLD:AFK8960	2023-10-27	BIOUG	Centre for Biodiversity Genomics	139941	Animalia	Arthropoda	Insecta	Lepidoptera	Tridentaformidae			Tridentaforma			Davis-, 1978	Tridentaforma	Morphology	genus	Spencer K. Monckton	id-date: Nov 2024|mn: Tridentaforma browncopper						Vouchered:Registered Collection	inv whole voucher					2023-08-29	2023-09-11			Reference	516	Canada	CA	British Columbia		Undisturbed Reference
BCMIN18613-24	CBG-A28898-F10	BCT23#0176	CBG-A28898-F10	BCMIN18613-24.COI-5P	20842159	2024-02-05	BOLD:AFK8960	2023-10-27	BIOUG	Centre for Biodiversity Genomics	139941	Animalia	Arthropoda	Insecta	Lepidoptera	Tridentaformidae			Tridentaforma			Davis-, 1978	Tridentaforma	Morphology	genus	Spencer K. Monckton	id-date: Nov 2024|mn: Tridentaforma browncopper						Vouchered:Registered Collection	inv whole voucher					2023-08-16	2023-08-29			Reference	516	Canada	CA	British Columbia		Undisturbed Reference
BCMIN5979-23	CBG-A18319-H06	BCT23#0135	CBG-A18319-H06	BCMIN5979-23.COI-5P	19136183	2023-10-05	BOLD:AFK8960	2023-10-27	BIOUG	Centre for Biodiversity Genomics	139941	Animalia	Arthropoda	Insecta	Lepidoptera	Tridentaformidae			Tridentaforma			Davis-, 1978	Tridentaforma	Morphology	genus	Spencer K. Monckton	id-date: Feb 2024|mn: Tridentaforma browncopper						Vouchered:Registered Collection	inv whole voucher					2023-09-11	2023-09-25			Reference	516	Canada	CA	British Columbia		Undisturbed Reference
BCMIN15447-24	CBG-A28865-D03	BCT23#0140	CBG-A28865-D03	BCMIN15447-24.COI-5P	20837087	2024-02-05	BOLD:AFK8960	2023-10-27	BIOUG	Centre for Biodiversity Genomics	139941	Animalia	Arthropoda	Insecta	Lepidoptera	Tridentaformidae			Tridentaforma			Davis-, 1978	Tridentaforma	Morphology	genus	Spencer K. Monckton	id-date: Nov 2024|mn: Tridentaforma browncopper						Vouchered:Registered Collection	inv whole voucher					2023-08-29	2023-09-11			Reference	516	Canada	CA	British Columbia		Undisturbed Reference
BCMIN18311-24	CBG-A28895-E05	BCT23#0175	CBG-A28895-E05	BCMIN18311-24.COI-5P	20841857	2024-02-05	BOLD:AFK8960	2023-10-27	BIOUG	Centre for Biodiversity Genomics	139941	Animalia	Arthropoda	Insecta	Lepidoptera	Tridentaformidae			Tridentaforma			Davis-, 1978	Tridentaforma	Morphology	genus	Spencer K. Monckton	id-date: Nov 2024|mn: Tridentaforma browncopper						Vouchered:Registered Collection	inv whole voucher					2023-08-16	2023-08-29			Reference	516	Canada	CA	British Columbia		Undisturbed Reference
CIOSH28578-23	CBG-A25025-B08	CIBI01084	CBG-A25025-B08	CIOSH28578-23.COI-5P	20384931	2023-12-21	BOLD:AAW8088	2011-07-27	BIOUG	Centre for Biodiversity Genomics	139941	Animalia	Arthropoda	Insecta	Lepidoptera	Tridentaformidae			Tridentaforma			Davis-, 1978	Tridentaforma	Morphology	genus	Spencer K. Monckton	id-date: Nov 2024|ca: Tridentaforma sp. 1	M			Observatory		Vouchered:Registered Collection	inv whole voucher				Elise Vasquez	2023-04-05	2023-04-18				595	United States	US	California	Monterey Co.
BCMIN7614-23	CBG-A18330-D04	BCT23#0134	CBG-A18330-D04	BCMIN7614-23.COI-5P	19137827	2023-10-05	BOLD:AFK8960	2023-10-27	BIOUG	Centre for Biodiversity Genomics	139941	Animalia	Arthropoda	Insecta	Lepidoptera	Tridentaformidae			Tridentaforma			Davis-, 1978	Tridentaforma	Morphology	genus	Spencer K. Monckton	id-date: Feb 2024|mn: Tridentaforma browncopper						Vouchered:Registered Collection	inv whole voucher					2023-09-11	2023-09-25			Reference	516	Canada	CA	British Columbia		Undisturbed Reference
BCMIN4607-23	CBG-A17479-D12	BCT23#0139	CBG-A17479-D12	BCMIN4607-23.COI-5P	18950160	2023-09-19	BOLD:AFK8960	2023-10-27	BIOUG	Centre for Biodiversity Genomics	139941	Animalia	Arthropoda	Insecta	Lepidoptera	Tridentaformidae			Tridentaforma			Davis-, 1978	Tridentaforma	Morphology	genus	Spencer K. Monckton	id-date: Feb 2024|mn: Tridentaforma browncopper						Vouchered:Registered Collection	inv whole voucher					2023-08-28	2023-09-11			Reference	516	Canada	CA	British Columbia		Undisturbed Reference
BCMIN18723-24	CBG-A28899-H01	BCT23#0176	CBG-A28899-H01	BCMIN18723-24.COI-5P	20842269	2024-02-05	BOLD:AFK8960	2023-10-27	BIOUG	Centre for Biodiversity Genomics	139941	Animalia	Arthropoda	Insecta	Lepidoptera	Tridentaformidae			Tridentaforma			Davis-, 1978	Tridentaforma	Morphology	genus	Spencer K. Monckton	id-date: Nov 2024|mn: Tridentaforma browncopper						Vouchered:Registered Collection	inv whole voucher					2023-08-16	2023-08-29			Reference	516	Canada	CA	British Columbia		Undisturbed Reference
CIOSB20032-23	CBG-A16576-C02	CIBI00622	CBG-A16576-C02	CIOSB20032-23.COI-5P	19026685	2023-09-26	BOLD:AFN9384	2024-01-08	BIOUG	Centre for Biodiversity Genomics	139941	Animalia	Arthropoda	Insecta	Lepidoptera	Tridentaformidae			Tridentaforma			Davis-, 1978	Tridentaforma	Morphology	genus	Spencer K. Monckton	id-date: Feb 2024|ca: Tridentaforma sp. 2	M			Observatory		Vouchered:Registered Collection	inv whole voucher				Elise Vasquez	2022-11-09	2022-11-16				595	United States	US	California	Monterey Co.
BCMIN18695-24	CBG-A28899-E09	BCT23#0176	CBG-A28899-E09	BCMIN18695-24.COI-5P	20842241	2024-02-05	BOLD:AFK8960	2023-10-27	BIOUG	Centre for Biodiversity Genomics	139941	Animalia	Arthropoda	Insecta	Lepidoptera	Tridentaformidae			Tridentaforma			Davis-, 1978	Tridentaforma	Morphology	genus	Spencer K. Monckton	id-date: Nov 2024|mn: Tridentaforma browncopper						Vouchered:Registered Collection	inv whole voucher					2023-08-16	2023-08-29			Reference	516	Canada	CA	British Columbia		Undisturbed Reference
BCMIN15766-24	CBG-A28868-G01	BCT23#0140	CBG-A28868-G01	BCMIN15766-24.COI-5P	20837406	2024-02-05	BOLD:AFK8960	2023-10-27	BIOUG	Centre for Biodiversity Genomics	139941	Animalia	Arthropoda	Insecta	Lepidoptera	Tridentaformidae			Tridentaforma			Davis-, 1978	Tridentaforma	Morphology	genus	Spencer K. Monckton	id-date: Nov 2024|mn: Tridentaforma browncopper						Vouchered:Registered Collection	inv whole voucher					2023-08-29	2023-09-11			Reference	516	Canada	CA	British Columbia		Undisturbed Reference
BCMIN15932-24	CBG-A28870-E01	BCT23#0140	CBG-A28870-E01	BCMIN15932-24.COI-5P	20837572	2024-02-05	BOLD:AFK8960	2023-10-27	BIOUG	Centre for Biodiversity Genomics	139941	Animalia	Arthropoda	Insecta	Lepidoptera	Tridentaformidae			Tridentaforma			Davis-, 1978	Tridentaforma	Morphology	genus	Spencer K. Monckton	id-date: Nov 2024|mn: Tridentaforma browncopper						Vouchered:Registered Collection	inv whole voucher					2023-08-29	2023-09-11			Reference	516	Canada	CA	British Columbia		Undisturbed Reference
BCMIN7930-23	CBG-A18334-F11	BCT23#0136	CBG-A18334-F11	BCMIN7930-23.COI-5P	19138143	2023-10-05	BOLD:AFK8960	2023-10-27	BIOUG	Centre for Biodiversity Genomics	139941	Animalia	Arthropoda	Insecta	Lepidoptera	Tridentaformidae			Tridentaforma			Davis-, 1978	Tridentaforma	Morphology	genus	Spencer K. Monckton	id-date: Feb 2024|mn: Tridentaforma browncopper						Vouchered:Registered Collection	inv whole voucher					2023-09-11	2023-09-25			Reference	516	Canada	CA	British Columbia		Undisturbed Reference
BCMIN18690-24	CBG-A28899-E04	BCT23#0176	CBG-A28899-E04	BCMIN18690-24.COI-5P	20842236	2024-02-05	BOLD:AFK8960	2023-10-27	BIOUG	Centre for Biodiversity Genomics	139941	Animalia	Arthropoda	Insecta	Lepidoptera	Tridentaformidae			Tridentaforma			Davis-, 1978	Tridentaforma	Morphology	genus	Spencer K. Monckton	id-date: Nov 2024|mn: Tridentaforma browncopper						Vouchered:Registered Collection	inv whole voucher					2023-08-16	2023-08-29			Reference	516	Canada	CA	British Columbia		Undisturbed Reference
BCMIN18542-24	CBG-A28897-H10	BCT23#0176	CBG-A28897-H10	BCMIN18542-24.COI-5P	20842088	2024-02-05	BOLD:AFK8960	2023-10-27	BIOUG	Centre for Biodiversity Genomics	139941	Animalia	Arthropoda	Insecta	Lepidoptera	Tridentaformidae			Tridentaforma			Davis-, 1978	Tridentaforma	Morphology	genus	Spencer K. Monckton	id-date: Nov 2024|mn: Tridentaforma browncopper						Vouchered:Registered Collection	inv whole voucher					2023-08-16	2023-08-29			Reference	516	Canada	CA	British Columbia		Undisturbed Reference
BCMIN18506-24	CBG-A28897-E10	BCT23#0176	CBG-A28897-E10	BCMIN18506-24.COI-5P	20842052	2024-02-05	BOLD:AFK8960	2023-10-27	BIOUG	Centre for Biodiversity Genomics	139941	Animalia	Arthropoda	Insecta	Lepidoptera	Tridentaformidae			Tridentaforma			Davis-, 1978	Tridentaforma	Morphology	genus	Spencer K. Monckton	id-date: Nov 2024|mn: Tridentaforma browncopper						Vouchered:Registered Collection	inv whole voucher					2023-08-16	2023-08-29			Reference	516	Canada	CA	British Columbia		Undisturbed Reference
BCMIN14671-24	CBG-A28857-B11	BCT23#0139	CBG-A28857-B11	BCMIN14671-24.COI-5P	20809358	2024-02-01	BOLD:AFK8960	2023-10-27	BIOUG	Centre for Biodiversity Genomics	139941	Animalia	Arthropoda	Insecta	Lepidoptera	Tridentaformidae			Tridentaforma			Davis-, 1978	Tridentaforma	Morphology	genus	Spencer K. Monckton	id-date: Nov 2024|mn: Tridentaforma browncopper						Vouchered:Registered Collection	inv whole voucher					2023-08-28	2023-09-11			Reference	516	Canada	CA	British Columbia		Undisturbed Reference
BCMIN18576-24	CBG-A28898-C09	BCT23#0176	CBG-A28898-C09	BCMIN18576-24.COI-5P	20842122	2024-02-05	BOLD:AFK8960	2023-10-27	BIOUG	Centre for Biodiversity Genomics	139941	Animalia	Arthropoda	Insecta	Lepidoptera	Tridentaformidae			Tridentaforma			Davis-, 1978	Tridentaforma	Morphology	genus	Spencer K. Monckton	id-date: Nov 2024|mn: Tridentaforma browncopper						Vouchered:Registered Collection	inv whole voucher					2023-08-16	2023-08-29			Reference	516	Canada	CA	British Columbia		Undisturbed Reference
BCMIN15746-24	CBG-A28868-E05	BCT23#0140	CBG-A28868-E05	BCMIN15746-24.COI-5P	20837386	2024-02-05	BOLD:AFK8960	2023-10-27	BIOUG	Centre for Biodiversity Genomics	139941	Animalia	Arthropoda	Insecta	Lepidoptera	Tridentaformidae			Tridentaforma			Davis-, 1978	Tridentaforma	Morphology	genus	Spencer K. Monckton	id-date: Nov 2024|mn: Tridentaforma browncopper						Vouchered:Registered Collection	inv whole voucher					2023-08-29	2023-09-11			Reference	516	Canada	CA	British Columbia		Undisturbed Reference
BCMIN15487-24	CBG-A28865-G07	BCT23#0140	CBG-A28865-G07	BCMIN15487-24.COI-5P	20837127	2024-02-05	BOLD:AFK8960	2023-10-27	BIOUG	Centre for Biodiversity Genomics	139941	Animalia	Arthropoda	Insecta	Lepidoptera	Tridentaformidae			Tridentaforma			Davis-, 1978	Tridentaforma	Morphology	genus	Spencer K. Monckton	id-date: Nov 2024|mn: Tridentaforma browncopper						Vouchered:Registered Collection	inv whole voucher					2023-08-29	2023-09-11			Reference	516	Canada	CA	British Columbia		Undisturbed Reference
BCMIN18709-24	CBG-A28899-F11	BCT23#0176	CBG-A28899-F11	BCMIN18709-24.COI-5P	20842255	2024-02-05	BOLD:AFK8960	2023-10-27	BIOUG	Centre for Biodiversity Genomics	139941	Animalia	Arthropoda	Insecta	Lepidoptera	Tridentaformidae			Tridentaforma			Davis-, 1978	Tridentaforma	Morphology	genus	Spencer K. Monckton	id-date: Nov 2024|mn: Tridentaforma browncopper						Vouchered:Registered Collection	inv whole voucher					2023-08-16	2023-08-29			Reference	516	Canada	CA	British Columbia		Undisturbed Reference
MNAS034-19	CNCLEP00208687		CNCLEP00208687	MNAS034-19.COI-5P	9803040	2019-02-14	BOLD:ADT2118	2019-05-06	CNC	Canadian National Collection of Insects, Arachnids and Nematodes	139941	Animalia	Arthropoda	Insecta	Lepidoptera	Tridentaformidae			Tridentaforma			Davis-, 1978	Tridentaforma		genus	Jean-Francois Landry		M		adult								Libby Avis	2018-03-19					516	Canada	CA	British Columbia		Vancouver Island, Alberni Valley
BCMIN18721-24	CBG-A28899-G11	BCT23#0176	CBG-A28899-G11	BCMIN18721-24.COI-5P	20842267	2024-02-05	BOLD:AFK8960	2023-10-27	BIOUG	Centre for Biodiversity Genomics	139941	Animalia	Arthropoda	Insecta	Lepidoptera	Tridentaformidae			Tridentaforma			Davis-, 1978	Tridentaforma	Morphology	genus	Spencer K. Monckton	id-date: Nov 2024|mn: Tridentaforma browncopper						Vouchered:Registered Collection	inv whole voucher					2023-08-16	2023-08-29			Reference	516	Canada	CA	British Columbia		Undisturbed Reference
BCMIN5295-23	CBG-A17480-F11	BCT23#0140	CBG-A17480-F11	BCMIN5295-23.COI-5P	18950958	2023-09-19	BOLD:AFK8960	2023-10-27	BIOUG	Centre for Biodiversity Genomics	139941	Animalia	Arthropoda	Insecta	Lepidoptera	Tridentaformidae			Tridentaforma			Davis-, 1978	Tridentaforma	Morphology	genus	Spencer K. Monckton	id-date: Feb 2024|mn: Tridentaforma browncopper						Vouchered:Registered Collection	inv whole voucher					2023-08-29	2023-09-11			Reference	516	Canada	CA	British Columbia		Undisturbed Reference
BCMIN16234-24	CBG-A28873-F06	BCT23#0141	CBG-A28873-F06	BCMIN16234-24.COI-5P	20837874	2024-02-05	BOLD:AFK8960	2023-10-27	BIOUG	Centre for Biodiversity Genomics	139941	Animalia	Arthropoda	Insecta	Lepidoptera	Tridentaformidae			Tridentaforma			Davis-, 1978	Tridentaforma	Morphology	genus	Spencer K. Monckton	id-date: Nov 2024|mn: Tridentaforma browncopper						Vouchered:Registered Collection	inv whole voucher					2023-08-29	2023-09-11			Reference	516	Canada	CA	British Columbia		Undisturbed Reference
BCMIN7637-23	CBG-A18330-F03	BCT23#0134	CBG-A18330-F03	BCMIN7637-23.COI-5P	19137850	2023-10-05	BOLD:AFK8960	2023-10-27	BIOUG	Centre for Biodiversity Genomics	139941	Animalia	Arthropoda	Insecta	Lepidoptera	Tridentaformidae			Tridentaforma			Davis-, 1978	Tridentaforma	Morphology	genus	Spencer K. Monckton	id-date: Feb 2024|mn: Tridentaforma browncopper						Vouchered:Registered Collection	inv whole voucher					2023-09-11	2023-09-25			Reference	516	Canada	CA	British Columbia		Undisturbed Reference
BCMIN15494-24	CBG-A28865-H02	BCT23#0140	CBG-A28865-H02	BCMIN15494-24.COI-5P	20837134	2024-02-05	BOLD:AFK8960	2023-10-27	BIOUG	Centre for Biodiversity Genomics	139941	Animalia	Arthropoda	Insecta	Lepidoptera	Tridentaformidae			Tridentaforma			Davis-, 1978	Tridentaforma	Morphology	genus	Spencer K. Monckton	id-date: Nov 2024|mn: Tridentaforma browncopper						Vouchered:Registered Collection	inv whole voucher					2023-08-29	2023-09-11			Reference	516	Canada	CA	British Columbia		Undisturbed Reference
BCMIN5641-23	CBG-A17486-D01	BCT23#0011	CBG-A17486-D01	BCMIN5641-23.COI-5P	18951304	2023-09-19	BOLD:AFK8960	2023-10-27	BIOUG	Centre for Biodiversity Genomics	139941	Animalia	Arthropoda	Insecta	Lepidoptera	Tridentaformidae			Tridentaforma			Davis-, 1978	Tridentaforma	Morphology	genus	Spencer K. Monckton	id-date: Feb 2024|mn: Tridentaforma browncopper						Vouchered:Registered Collection	inv whole voucher					2023-08-28	2023-09-11			Waste Rock	516	Canada	CA	British Columbia		Valley South Dump
[truncated: 22 more columns]
